# Supplementary material for: Asymmetric pendrin homodimer reveals its molecular mechanism as anion exchanger
Source: Nat Commun. 2023 May 25;14:3012. doi: 10.1038/s41467-023-38303-0 (PMC10213058; doi:10.1038/s41467-023-38303-0)
Supplement: Supplementary file 3 — Supplementary Data 1 [file 41467_2023_38303_MOESM3_ESM.xlsx]

## Sheet: SLC26A4.gvtable.9
id	variation	pos	vep_feature	vep_hgvs_c	vep_hgvs_p	vep_protein_pos	vep_exon	vep_intron		final_pathogenicity	final_disease	vep_consequence	vep_impact	dbnsfp_interpro_domain	vep_motif_name	vep_cadd_phred	overall_max_maf	overall_max_maf_source	gene	Predicted molecular effect
1316870	7:107296963:T>C	107296963	NM_000441.2	\N	\N	\N	\N	\N		Unknown significance	\N	upstream_gene_variant	MODIFIER	\N	\N	3.915	6.4792e-05	gnomad_AF_nfe_pass	SLC26A4
1316871	7:107296969:A>G	107296969	NM_000441.2	\N	\N	\N	\N	\N		Unknown significance	\N	upstream_gene_variant	MODIFIER	\N	\N	2.159	0.00128205	gnomad_AF_eas_pass	SLC26A4
1316872	7:107296983:G>T	107296983	NM_000441.2	\N	\N	\N	\N	\N		Unknown significance	\N	upstream_gene_variant	MODIFIER	\N	\N	1.178	0.000114758	gnomad_AF_afr_pass	SLC26A4
1316873	7:107296984:G>A	107296984	NM_000441.2	\N	\N	\N	\N	\N		Unknown significance	\N	upstream_gene_variant	MODIFIER	\N	\N	0.041	0.00229568	gnomad_AF_afr_pass	SLC26A4
1316874	7:107296989:G>C	107296989	NM_000441.2	\N	\N	\N	\N	\N		Unknown significance	\N	upstream_gene_variant	MODIFIER	\N	\N	0.216	6.4792e-05	gnomad_AF_nfe_pass	SLC26A4
1316875	7:107296992:T>C	107296992	NM_000441.2	\N	\N	\N	\N	\N		Unknown significance	\N	upstream_gene_variant	MODIFIER	\N	\N	4.949	0	gnomad_AF_afr_pass|gnomad_AF_amr_pass|gnomad_AF_eas_pass|gnomad_AF_nfe_pass	SLC26A4
1316876	7:107296997:A>C	107296997	NM_000441.2	\N	\N	\N	\N	\N		Unknown significance	\N	upstream_gene_variant	MODIFIER	\N	\N	9.083	0.000114758	gnomad_AF_afr_pass	SLC26A4
1316877	7:107296998:A>G	107296998	NM_000441.2	\N	\N	\N	\N	\N		Unknown significance	\N	upstream_gene_variant	MODIFIER	\N	\N	9.154	0.000114784	gnomad_AF_afr_pass	SLC26A4
1316878	7:107297011:T>C	107297011	NM_000441.2	\N	\N	\N	\N	\N		Unknown significance	\N	upstream_gene_variant	MODIFIER	\N	\N	7.318	\N	\N	SLC26A4
1316879	7:107297012:A>G	107297012	NM_000441.2	\N	\N	\N	\N	\N		Unknown significance	\N	upstream_gene_variant	MODIFIER	\N	\N	8.151	0.00479461	gnomad_AF_nfe_pass	SLC26A4
1316880	7:107297034:G>GT	107297034	NM_000441.2	\N	\N	\N	\N	\N		Unknown significance	\N	upstream_gene_variant	MODIFIER	\N	\N	3.437	0.000114705	gnomad_AF_afr_pass	SLC26A4
1316881	7:107297047:T>A	107297047	NM_000441.2	\N	\N	\N	\N	\N		Unknown significance	\N	upstream_gene_variant	MODIFIER	\N	\N	4.052	0.00149117	gnomad_AF_afr_pass	SLC26A4
1316882	7:107297047:T>C	107297047	NM_000441.2	\N	\N	\N	\N	\N		Unknown significance	\N	upstream_gene_variant	MODIFIER	\N	\N	4.306	0.000114705	gnomad_AF_afr_pass	SLC26A4
1316883	7:107297053:G>T	107297053	NM_000441.2	\N	\N	\N	\N	\N		Unknown significance	\N	upstream_gene_variant	MODIFIER	\N	\N	1.413	0.000129601	gnomad_AF_nfe_pass	SLC26A4
1316884	7:107297087:A>G	107297087	NM_000441.2	\N	\N	\N	\N	\N		Unknown significance	\N	upstream_gene_variant	MODIFIER	\N	\N	2.406	\N	\N	SLC26A4
1316885	7:107297096:T>G	107297096	NM_000441.2	\N	\N	\N	\N	\N		Benign	\N	upstream_gene_variant	MODIFIER	\N	\N	0.281	0.0529625	gnomad_AF_nfe_pass	SLC26A4
1316886	7:107297097:G>T	107297097	NM_000441.2	\N	\N	\N	\N	\N		Unknown significance	\N	upstream_gene_variant	MODIFIER	\N	\N	0.052	0.00118203	gnomad_AF_amr_pass	SLC26A4
1316887	7:107297108:C>T	107297108	NM_000441.2	\N	\N	\N	\N	\N		Unknown significance	\N	upstream_gene_variant	MODIFIER	\N	\N	3.579	\N	\N	SLC26A4
1316888	7:107297116:A>C	107297116	NM_000441.2	\N	\N	\N	\N	\N		Unknown significance	\N	upstream_gene_variant	MODIFIER	\N	\N	3.027	6.48004e-05	gnomad_AF_nfe_pass	SLC26A4
1316889	7:107297123:GT>G	107297123	NM_000441.2	\N	\N	\N	\N	\N		Benign	\N	upstream_gene_variant	MODIFIER	\N	\N	0.439	0.00656531	gnomad_AF_afr_pass	SLC26A4
1316890	7:107297131:T>C	107297131	NM_000441.2	\N	\N	\N	\N	\N		Unknown significance	\N	upstream_gene_variant	MODIFIER	\N	\N	0.679	\N	\N	SLC26A4
1316891	7:107297133:T>C	107297133	NM_000441.2	\N	\N	\N	\N	\N		Unknown significance	\N	upstream_gene_variant	MODIFIER	\N	\N	2.862	0.000229568	gnomad_AF_afr_pass	SLC26A4
1316892	7:107297148:C>A	107297148	NM_000441.2	\N	\N	\N	\N	\N		Unknown significance	\N	upstream_gene_variant	MODIFIER	\N	\N	1.371	0	gnomad_AF_afr_pass|gnomad_AF_amr_pass|gnomad_AF_eas_pass|gnomad_AF_nfe_pass	SLC26A4
1316893	7:107297152:A>G	107297152	NM_000441.2	\N	\N	\N	\N	\N		Unknown significance	\N	upstream_gene_variant	MODIFIER	\N	\N	0.944	0	gnomad_AF_afr_pass|gnomad_AF_amr_pass|gnomad_AF_eas_pass|gnomad_AF_nfe_pass	SLC26A4
1316894	7:107297158:T>C	107297158	NM_000441.2	\N	\N	\N	\N	\N		Unknown significance	\N	upstream_gene_variant	MODIFIER	\N	\N	5.517	\N	\N	SLC26A4
1316895	7:107297168:A>T	107297168	NM_000441.2	\N	\N	\N	\N	\N		Unknown significance	\N	upstream_gene_variant	MODIFIER	\N	\N	1.986	\N	\N	SLC26A4
1316896	7:107297186:TA>T	107297186	NM_000441.2	\N	\N	\N	\N	\N		Benign	\N	upstream_gene_variant	MODIFIER	\N	\N	0.667	0.0529831	gnomad_AF_nfe_pass	SLC26A4
1316897	7:107297197:G>T	107297197	NM_000441.2	\N	\N	\N	\N	\N		Unknown significance	\N	upstream_gene_variant	MODIFIER	\N	\N	0.058	\N	\N	SLC26A4
1316898	7:107297218:T>A	107297218	NM_000441.2	\N	\N	\N	\N	\N		Unknown significance	\N	upstream_gene_variant	MODIFIER	\N	\N	12.78	0.000641026	gnomad_AF_eas_pass	SLC26A4
1316899	7:107297221:G>T	107297221	NM_000441.2	\N	\N	\N	\N	\N		Unknown significance	\N	upstream_gene_variant	MODIFIER	\N	\N	12.26	0.00241379	gnomad_AF_afr_pass	SLC26A4
1316900	7:107297232:G>T	107297232	NM_000441.2	\N	\N	\N	\N	\N		Unknown significance	\N	upstream_gene_variant	MODIFIER	\N	\N	2.64	6.48508e-05	gnomad_AF_nfe_pass	SLC26A4
1316901	7:107297236:A>G	107297236	NM_000441.2	\N	\N	\N	\N	\N		Unknown significance	\N	upstream_gene_variant	MODIFIER	\N	\N	7.001	\N	\N	SLC26A4
1316902	7:107297254:G>T	107297254	NM_000441.2	\N	\N	\N	\N	\N		Unknown significance	\N	upstream_gene_variant	MODIFIER	\N	\N	1.891	0.000344669	gnomad_AF_afr_pass	SLC26A4
1316903	7:107297289:A>T	107297289	NM_000441.2	\N	\N	\N	\N	\N		Unknown significance	\N	upstream_gene_variant	MODIFIER	\N	\N	0.261	0.000114732	gnomad_AF_afr_pass	SLC26A4
1316904	7:107297295:G>A	107297295	NM_000441.2	\N	\N	\N	\N	\N		Unknown significance	\N	upstream_gene_variant	MODIFIER	\N	\N	0.182	0.000114811	gnomad_AF_afr_pass	SLC26A4
1316905	7:107297310:A>G	107297310	NM_000441.2	\N	\N	\N	\N	\N		Unknown significance	\N	upstream_gene_variant	MODIFIER	\N	\N	0.671	6.48256e-05	gnomad_AF_nfe_pass	SLC26A4
1316906	7:107297310:A>T	107297310	NM_000441.2	\N	\N	\N	\N	\N		Unknown significance	\N	upstream_gene_variant	MODIFIER	\N	\N	0.605	0.00117925	gnomad_AF_amr_pass	SLC26A4
1316907	7:107297311:T>C	107297311	NM_000441.2	\N	\N	\N	\N	\N		Unknown significance	\N	upstream_gene_variant	MODIFIER	\N	\N	0.759	\N	\N	SLC26A4
1316908	7:107297322:G>A	107297322	NM_000441.2	\N	\N	\N	\N	\N		Unknown significance	\N	upstream_gene_variant	MODIFIER	\N	\N	3.509	0.0011489	gnomad_AF_afr_pass	SLC26A4
1316909	7:107297336:A>T	107297336	NM_000441.2	\N	\N	\N	\N	\N		Unknown significance	\N	upstream_gene_variant	MODIFIER	\N	\N	1.551	\N	\N	SLC26A4
1316910	7:107297338:C>T	107297338	NM_000441.2	\N	\N	\N	\N	\N		Unknown significance	\N	upstream_gene_variant	MODIFIER	\N	\N	0.04	6.48256e-05	gnomad_AF_nfe_pass	SLC26A4
1316911	7:107297349:G>T	107297349	NM_000441.2	\N	\N	\N	\N	\N		Unknown significance	\N	upstream_gene_variant	MODIFIER	\N	\N	0.781	6.48508e-05	gnomad_AF_nfe_pass	SLC26A4
1316912	7:107297354:A>G	107297354	NM_000441.2	\N	\N	\N	\N	\N		Unknown significance	\N	upstream_gene_variant	MODIFIER	\N	\N	0.632	0.000114811	gnomad_AF_afr_pass	SLC26A4
1316913	7:107297356:T>C	107297356	NM_000441.2	\N	\N	\N	\N	\N		Unknown significance	\N	upstream_gene_variant	MODIFIER	\N	\N	0.149	0.00168547	gnomad_AF_nfe_pass	SLC26A4
1316914	7:107297360:A>G	107297360	NM_000441.2	\N	\N	\N	\N	\N		Unknown significance	\N	upstream_gene_variant	MODIFIER	\N	\N	0.574	\N	\N	SLC26A4
1316915	7:107297362:T>C	107297362	NM_000441.2	\N	\N	\N	\N	\N		Unknown significance	\N	upstream_gene_variant	MODIFIER	\N	\N	0.741	\N	\N	SLC26A4
1316916	7:107297366:A>G	107297366	NM_000441.2	\N	\N	\N	\N	\N		Benign	\N	upstream_gene_variant	MODIFIER	\N	\N	0.172	0.0528023	gnomad_AF_nfe_pass	SLC26A4
1316917	7:107297371:A>T	107297371	NM_000441.2	\N	\N	\N	\N	\N		Benign	\N	upstream_gene_variant	MODIFIER	\N	\N	1.179	0.277241	gnomad_AF_afr_pass	SLC26A4
1316918	7:107297376:T>C	107297376	NM_000441.2	\N	\N	\N	\N	\N		Unknown significance	\N	upstream_gene_variant	MODIFIER	\N	\N	0.657	0.000641026	gnomad_AF_eas_pass	SLC26A4
1316919	7:107297395:AT>A	107297395	NM_000441.2	\N	\N	\N	\N	\N		Unknown significance	\N	upstream_gene_variant	MODIFIER	\N	\N	0.159	0	gnomad_AF_afr_pass|gnomad_AF_amr_pass|gnomad_AF_eas_pass|gnomad_AF_nfe_pass	SLC26A4
1316920	7:107297402:A>T	107297402	NM_000441.2	\N	\N	\N	\N	\N		Unknown significance	\N	upstream_gene_variant	MODIFIER	\N	\N	1.373	6.48088e-05	gnomad_AF_nfe_pass	SLC26A4
1316921	7:107297403:C>T	107297403	NM_000441.2	\N	\N	\N	\N	\N		Benign	\N	upstream_gene_variant	MODIFIER	\N	\N	0.412	0.0529763	gnomad_AF_nfe_pass	SLC26A4
1316922	7:107297404:AG>A	107297404	NM_000441.2	\N	\N	\N	\N	\N		Unknown significance	\N	upstream_gene_variant	MODIFIER	\N	\N	0.916	0.000641026	gnomad_AF_eas_pass	SLC26A4
1316923	7:107297406:G>T	107297406	NM_000441.2	\N	\N	\N	\N	\N		Unknown significance	\N	upstream_gene_variant	MODIFIER	\N	\N	0.082	6.48424e-05	gnomad_AF_nfe_pass	SLC26A4
1316924	7:107297408:A>G	107297408	NM_000441.2	\N	\N	\N	\N	\N		Unknown significance	\N	upstream_gene_variant	MODIFIER	\N	\N	0.557	6.4792e-05	gnomad_AF_nfe_pass	SLC26A4
1316925	7:107297420:T>A	107297420	NM_000441.2	\N	\N	\N	\N	\N		Unknown significance	\N	upstream_gene_variant	MODIFIER	\N	\N	1.503	0.000114784	gnomad_AF_afr_pass	SLC26A4
1316926	7:107297435:G>T	107297435	NM_000441.2	\N	\N	\N	\N	\N		Unknown significance	\N	upstream_gene_variant	MODIFIER	\N	\N	0.026	0.000114811	gnomad_AF_afr_pass	SLC26A4
1316927	7:107297437:CAT>C	107297437	NM_000441.2	\N	\N	\N	\N	\N		Unknown significance	\N	upstream_gene_variant	MODIFIER	\N	\N	2.87	0.000129752	gnomad_AF_nfe_pass	SLC26A4
1316928	7:107297448:T>C	107297448	NM_000441.2	\N	\N	\N	\N	\N		Unknown significance	\N	upstream_gene_variant	MODIFIER	\N	\N	0.641	\N	\N	SLC26A4
1316929	7:107297450:T>G	107297450	NM_000441.2	\N	\N	\N	\N	\N		Unknown significance	\N	upstream_gene_variant	MODIFIER	\N	\N	0.546	\N	\N	SLC26A4
1316930	7:107297463:C>A	107297463	NM_000441.2	\N	\N	\N	\N	\N		Unknown significance	\N	upstream_gene_variant	MODIFIER	\N	\N	3.16	0.000114863	gnomad_AF_afr_pass	SLC26A4
1316931	7:107297464:A>T	107297464	NM_000441.2	\N	\N	\N	\N	\N		Unknown significance	\N	upstream_gene_variant	MODIFIER	\N	\N	5.082	6.48004e-05	gnomad_AF_nfe_pass	SLC26A4
1316932	7:107297466:A>G	107297466	NM_000441.2	\N	\N	\N	\N	\N		Unknown significance	\N	upstream_gene_variant	MODIFIER	\N	\N	5.087	6.4792e-05	gnomad_AF_nfe_pass	SLC26A4
1316933	7:107297467:T>C	107297467	NM_000441.2	\N	\N	\N	\N	\N		Unknown significance	\N	upstream_gene_variant	MODIFIER	\N	\N	5.458	0.00118203	gnomad_AF_amr_pass	SLC26A4
1316934	7:107297468:C>T	107297468	NM_000441.2	\N	\N	\N	\N	\N		Unknown significance	\N	upstream_gene_variant	MODIFIER	\N	\N	6.006	0.000641849	gnomad_AF_eas_pass	SLC26A4
1316935	7:107297492:G>C	107297492	NM_000441.2	\N	\N	\N	\N	\N		Unknown significance	\N	upstream_gene_variant	MODIFIER	\N	\N	11.36	\N	\N	SLC26A4
1316936	7:107297504:A>T	107297504	NM_000441.2	\N	\N	\N	\N	\N		Unknown significance	\N	upstream_gene_variant	MODIFIER	\N	\N	8.91	\N	\N	SLC26A4
1316937	7:107297524:A>T	107297524	NM_000441.2	\N	\N	\N	\N	\N		Unknown significance	\N	upstream_gene_variant	MODIFIER	\N	\N	10.33	\N	\N	SLC26A4
1316938	7:107297527:G>A	107297527	NM_000441.2	\N	\N	\N	\N	\N		Unknown significance	\N	upstream_gene_variant	MODIFIER	\N	\N	9.872	\N	\N	SLC26A4
1316939	7:107297532:A>G	107297532	NM_000441.2	\N	\N	\N	\N	\N		Unknown significance	\N	upstream_gene_variant	MODIFIER	\N	\N	10.43	0	gnomad_AF_afr_pass|gnomad_AF_amr_pass|gnomad_AF_eas_pass|gnomad_AF_nfe_pass	SLC26A4
1316940	7:107297539:TAAC>T	107297539	NM_000441.2	\N	\N	\N	\N	\N		Unknown significance	\N	upstream_gene_variant	MODIFIER	\N	\N	9.13	0.000130395	gnomad_AF_nfe_pass	SLC26A4
1316941	7:107297542:C>T	107297542	NM_000441.2	\N	\N	\N	\N	\N		Unknown significance	\N	upstream_gene_variant	MODIFIER	\N	\N	7.373	6.52401e-05	gnomad_AF_nfe_pass	SLC26A4
1316942	7:107297544:A>G	107297544	NM_000441.2	\N	\N	\N	\N	\N		Unknown significance	\N	upstream_gene_variant	MODIFIER	\N	\N	9.239	0.00172216	gnomad_AF_afr_pass	SLC26A4
1316943	7:107297544:AC>A	107297544	NM_000441.2	\N	\N	\N	\N	\N		Unknown significance	\N	upstream_gene_variant	MODIFIER	\N	\N	3.936	0.00200907	gnomad_AF_nfe_pass	SLC26A4
1316944	7:107297545:C>A	107297545	NM_000441.2	\N	\N	\N	\N	\N		Unknown significance	\N	upstream_gene_variant	MODIFIER	\N	\N	3.101	0.000641849	gnomad_AF_eas_pass	SLC26A4
1316945	7:107297551:A>T	107297551	NM_000441.2	\N	\N	\N	\N	\N		Unknown significance	\N	upstream_gene_variant	MODIFIER	\N	\N	3.082	0	gnomad_AF_afr_pass|gnomad_AF_amr_pass|gnomad_AF_eas_pass|gnomad_AF_nfe_pass	SLC26A4
1316946	7:107297552:C>A	107297552	NM_000441.2	\N	\N	\N	\N	\N		Benign	\N	upstream_gene_variant	MODIFIER	\N	\N	0.319	0.0543928	gnomad_AF_afr_pass	SLC26A4
1316947	7:107297561:C>T	107297561	NM_000441.2	\N	\N	\N	\N	\N		Unknown significance	\N	upstream_gene_variant	MODIFIER	\N	\N	3.249	6.50872e-05	gnomad_AF_nfe_pass	SLC26A4
1316948	7:107297606:G>C	107297606	NM_000441.2	\N	\N	\N	\N	\N		Unknown significance	\N	upstream_gene_variant	MODIFIER	\N	\N	0.849	6.4834e-05	gnomad_AF_nfe_pass	SLC26A4
1316949	7:107297618:A>G	107297618	NM_000441.2	\N	\N	\N	\N	\N		Unknown significance	\N	upstream_gene_variant	MODIFIER	\N	\N	3.449	0.000688863	gnomad_AF_afr_pass	SLC26A4
1316950	7:107297633:T>C	107297633	NM_000441.2	\N	\N	\N	\N	\N		Unknown significance	\N	upstream_gene_variant	MODIFIER	\N	\N	0.805	0.000641026	gnomad_AF_eas_pass	SLC26A4
1316951	7:107297635:TAGAA>T	107297635	NM_000441.2	\N	\N	\N	\N	\N		Unknown significance	\N	upstream_gene_variant	MODIFIER	\N	\N	3.933	0.000229779	gnomad_AF_afr_pass	SLC26A4
1316952	7:107297642:A>G	107297642	NM_000441.2	\N	\N	\N	\N	\N		Unknown significance	\N	upstream_gene_variant	MODIFIER	\N	\N	2.305	\N	\N	SLC26A4
1316953	7:107297649:A>G	107297649	NM_000441.2	\N	\N	\N	\N	\N		Unknown significance	\N	upstream_gene_variant	MODIFIER	\N	\N	2.626	0.000229621	gnomad_AF_afr_pass	SLC26A4
1316954	7:107297677:A>C	107297677	NM_000441.2	\N	\N	\N	\N	\N		Benign	\N	upstream_gene_variant	MODIFIER	\N	\N	1.959	0.0904076	gnomad_AF_nfe_pass	SLC26A4
1316955	7:107297677:A>G	107297677	NM_000441.2	\N	\N	\N	\N	\N		Unknown significance	\N	upstream_gene_variant	MODIFIER	\N	\N	2.25	0.00118203	gnomad_AF_amr_pass	SLC26A4
1316956	7:107297688:G>A	107297688	NM_000441.2	\N	\N	\N	\N	\N		Unknown significance	\N	upstream_gene_variant	MODIFIER	\N	\N	3.129	0.000641849	gnomad_AF_eas_pass	SLC26A4
1316957	7:107297692:T>G	107297692	NM_000441.2	\N	\N	\N	\N	\N		Unknown significance	\N	upstream_gene_variant	MODIFIER	\N	\N	0.389	0.000114916	gnomad_AF_afr_pass	SLC26A4
1316958	7:107297697:A>C	107297697	NM_000441.2	\N	\N	\N	\N	\N		Unknown significance	\N	upstream_gene_variant	MODIFIER	\N	\N	5.599	\N	\N	SLC26A4
1316959	7:107297697:A>G	107297697	NM_000441.2	\N	\N	\N	\N	\N		Unknown significance	\N	upstream_gene_variant	MODIFIER	\N	\N	5.937	0.00011489	gnomad_AF_afr_pass	SLC26A4
1316960	7:107297701:T>G	107297701	NM_000441.2	\N	\N	\N	\N	\N		Unknown significance	\N	upstream_gene_variant	MODIFIER	\N	\N	8.054	\N	\N	SLC26A4
1316961	7:107297702:G>C	107297702	NM_000441.2	\N	\N	\N	\N	\N		Unknown significance	\N	upstream_gene_variant	MODIFIER	\N	\N	5.961	0.000114943	gnomad_AF_afr_pass	SLC26A4
1316962	7:107297715:C>T	107297715	NM_000441.2	\N	\N	\N	\N	\N		Unknown significance	\N	upstream_gene_variant	MODIFIER	\N	\N	0.951	0.000229991	gnomad_AF_afr_pass	SLC26A4
1316963	7:107297716:G>A	107297716	NM_000441.2	\N	\N	\N	\N	\N		Unknown significance	\N	upstream_gene_variant	MODIFIER	\N	\N	4.135	0.000230627	gnomad_AF_afr_pass	SLC26A4
1316964	7:107297733:C>T	107297733	NM_000441.2	\N	\N	\N	\N	\N		Unknown significance	\N	upstream_gene_variant	MODIFIER	\N	\N	2.093	0.000115234	gnomad_AF_afr_pass	SLC26A4
1316965	7:107297762:T>A	107297762	NM_000441.2	\N	\N	\N	\N	\N		Benign	\N	upstream_gene_variant	MODIFIER	\N	\N	1.128	0.262379	gnomad_AF_afr_pass	SLC26A4
1316966	7:107297765:C>T	107297765	NM_000441.2	\N	\N	\N	\N	\N		Unknown significance	\N	upstream_gene_variant	MODIFIER	\N	\N	0.059	0.000641849	gnomad_AF_eas_pass	SLC26A4
1316967	7:107297766:G>A	107297766	NM_000441.2	\N	\N	\N	\N	\N		Unknown significance	\N	upstream_gene_variant	MODIFIER	\N	\N	1.463	0.00119332	gnomad_AF_amr_pass	SLC26A4
1316968	7:107297766:G>T	107297766	NM_000441.2	\N	\N	\N	\N	\N		Unknown significance	\N	upstream_gene_variant	MODIFIER	\N	\N	1.012	0.00119332	gnomad_AF_amr_pass	SLC26A4
1316969	7:107297767:C>T	107297767	NM_000441.2	\N	\N	\N	\N	\N		Unknown significance	\N	upstream_gene_variant	MODIFIER	\N	\N	0.025	0.00118203	gnomad_AF_amr_pass	SLC26A4
1316970	7:107297772:G>C	107297772	NM_000441.2	\N	\N	\N	\N	\N		Unknown significance	\N	upstream_gene_variant	MODIFIER	\N	\N	1.082	6.51042e-05	gnomad_AF_nfe_pass	SLC26A4
1316971	7:107297773:C>T	107297773	NM_000441.2	\N	\N	\N	\N	\N		Unknown significance	\N	upstream_gene_variant	MODIFIER	\N	\N	0.162	0.000115207	gnomad_AF_afr_pass	SLC26A4
1316972	7:107297782:G>T	107297782	NM_000441.2	\N	\N	\N	\N	\N		Benign	\N	upstream_gene_variant	MODIFIER	\N	\N	0.135	0.0232102	gnomad_AF_afr_pass	SLC26A4
1316973	7:107297794:C>T	107297794	NM_000441.2	\N	\N	\N	\N	\N		Unknown significance	\N	upstream_gene_variant	MODIFIER	\N	\N	0.969	0.00238663	gnomad_AF_amr_pass	SLC26A4
1316974	7:107297810:G>A	107297810	NM_000441.2	\N	\N	\N	\N	\N		Benign	\N	upstream_gene_variant	MODIFIER	\N	\N	1.042	0.0221549	gnomad_AF_afr_pass	SLC26A4
1316975	7:107297823:G>A	107297823	NM_000441.2	\N	\N	\N	\N	\N		Unknown significance	\N	upstream_gene_variant	MODIFIER	\N	\N	0.33	0.000117758	gnomad_AF_afr_pass	SLC26A4
1316976	7:107297825:T>G	107297825	NM_000441.2	\N	\N	\N	\N	\N		Unknown significance	\N	upstream_gene_variant	MODIFIER	\N	\N	3.656	0.000130582	gnomad_AF_nfe_pass	SLC26A4
1316977	7:107297827:G>A	107297827	NM_000441.2	\N	\N	\N	\N	\N		Unknown significance	\N	upstream_gene_variant	MODIFIER	\N	\N	0.076	0.00011655	gnomad_AF_afr_pass	SLC26A4
1316978	7:107297832:C>A	107297832	NM_000441.2	\N	\N	\N	\N	\N		Unknown significance	\N	upstream_gene_variant	MODIFIER	\N	\N	0.725	\N	\N	SLC26A4
1316979	7:107297833:T>C	107297833	NM_000441.2	\N	\N	\N	\N	\N		Unknown significance	\N	upstream_gene_variant	MODIFIER	\N	\N	2.085	\N	\N	SLC26A4
1316980	7:107297860:T>C	107297860	NM_000441.2	\N	\N	\N	\N	\N		Unknown significance	\N	upstream_gene_variant	MODIFIER	\N	\N	1.215	0.000121862	gnomad_AF_afr_pass	SLC26A4
1316981	7:107297866:ATTGT>A	107297866	NM_000441.2	\N	\N	\N	\N	\N		Unknown significance	\N	upstream_gene_variant	MODIFIER	\N	\N	1.214	\N	\N	SLC26A4
1316982	7:107297870:T>A	107297870	NM_000441.2	\N	\N	\N	\N	\N		Unknown significance	\N	upstream_gene_variant	MODIFIER	\N	\N	1.008	0.00188596	gnomad_AF_nfe_pass	SLC26A4
1316983	7:107297870:T>TA	107297870	NM_000441.2	\N	\N	\N	\N	\N		Benign	\N	upstream_gene_variant	MODIFIER	\N	\N	0.882	0.083045	gnomad_AF_eas_pass	SLC26A4
1316984	7:107297870:T>TAA	107297870	NM_000441.2	\N	\N	\N	\N	\N		Unknown significance	\N	upstream_gene_variant	MODIFIER	\N	\N	\N	0.00287356	gnomad_AF_amr_pass	SLC26A4
1316985	7:107297870:T>TAAAAAAAA	107297870	NM_000441.2	\N	\N	\N	\N	\N		Unknown significance	\N	upstream_gene_variant	MODIFIER	\N	\N	\N	0.000554693	gnomad_AF_nfe_pass	SLC26A4
1316986	7:107297870:TA>T	107297870	NM_000441.2	\N	\N	\N	\N	\N		Benign	\N	upstream_gene_variant	MODIFIER	\N	\N	0.001	0.127891	gnomad_AF_afr_pass	SLC26A4
1316987	7:107297870:TAA>T	107297870	NM_000441.2	\N	\N	\N	\N	\N		Benign	\N	upstream_gene_variant	MODIFIER	\N	\N	0.273	0.00574713	gnomad_AF_amr_pass	SLC26A4
1316988	7:107297871:A>T	107297871	NM_000441.2	\N	\N	\N	\N	\N		Unknown significance	\N	upstream_gene_variant	MODIFIER	\N	\N	0.001	\N	\N	SLC26A4
1316989	7:107297879:A>G	107297879	NM_000441.2	\N	\N	\N	\N	\N		Benign	\N	upstream_gene_variant	MODIFIER	\N	\N	0.158	0.0529489	gnomad_AF_nfe_pass	SLC26A4
1316990	7:107297880:A>G	107297880	NM_000441.2	\N	\N	\N	\N	\N		Unknown significance	\N	upstream_gene_variant	MODIFIER	\N	\N	0.229	\N	\N	SLC26A4
1316991	7:107297881:A>G	107297881	NM_000441.2	\N	\N	\N	\N	\N		Benign	\N	upstream_gene_variant	MODIFIER	\N	\N	0.998	0.0231054	gnomad_AF_afr_pass	SLC26A4
1316992	7:107297882:A>G	107297882	NM_000441.2	\N	\N	\N	\N	\N		Benign	\N	upstream_gene_variant	MODIFIER	\N	\N	0.118	0.0186136	gnomad_AF_eas_pass	SLC26A4
1316993	7:107297885:AAAG>A	107297885	NM_000441.2	\N	\N	\N	\N	\N		Unknown significance	\N	upstream_gene_variant	MODIFIER	\N	\N	1.588	0.000230947	gnomad_AF_afr_pass	SLC26A4
1316994	7:107297887:AG>A	107297887	NM_000441.2	\N	\N	\N	\N	\N		Unknown significance	\N	upstream_gene_variant	MODIFIER	\N	\N	0.064	\N	\N	SLC26A4
1316995	7:107297888:G>A	107297888	NM_000441.2	\N	\N	\N	\N	\N		Unknown significance	\N	upstream_gene_variant	MODIFIER	\N	\N	0.051	\N	\N	SLC26A4
1316996	7:107297895:T>A	107297895	NM_000441.2	\N	\N	\N	\N	\N		Unknown significance	\N	upstream_gene_variant	MODIFIER	\N	\N	1.575	\N	\N	SLC26A4
1316997	7:107297896:T>G	107297896	NM_000441.2	\N	\N	\N	\N	\N		Benign	\N	upstream_gene_variant	MODIFIER	\N	\N	0.707	0.051945	gnomad_AF_afr_pass	SLC26A4
1316998	7:107297900:A>G	107297900	NM_000441.2	\N	\N	\N	\N	\N		Unknown significance	\N	upstream_gene_variant	MODIFIER	\N	\N	1.81	0.000327139	gnomad_AF_nfe_pass	SLC26A4
1316999	7:107297911:C>T	107297911	NM_000441.2	\N	\N	\N	\N	\N		Unknown significance	\N	upstream_gene_variant	MODIFIER	\N	\N	0.002	0.00139665	gnomad_AF_amr_pass	SLC26A4
1317000	7:107297912:G>A	107297912	NM_000441.2	\N	\N	\N	\N	\N		Benign	\N	upstream_gene_variant	MODIFIER	\N	\N	0.757	0.0143535	gnomad_AF_afr_pass	SLC26A4
1317001	7:107297915:C>T	107297915	NM_000441.2	\N	\N	\N	\N	\N		Unknown significance	\N	upstream_gene_variant	MODIFIER	\N	\N	0.759	0.000117069	gnomad_AF_afr_pass	SLC26A4
1317002	7:107297919:G>A	107297919	NM_000441.2	\N	\N	\N	\N	\N		Unknown significance	\N	upstream_gene_variant	MODIFIER	\N	\N	1.14	0.00130548	gnomad_AF_eas_pass	SLC26A4
1317003	7:107297921:C>A	107297921	NM_000441.2	\N	\N	\N	\N	\N		Unknown significance	\N	upstream_gene_variant	MODIFIER	\N	\N	0.645	0.000244379	gnomad_AF_afr_pass	SLC26A4
1317004	7:107297921:C>T	107297921	NM_000441.2	\N	\N	\N	\N	\N		Unknown significance	\N	upstream_gene_variant	MODIFIER	\N	\N	0.89	0	gnomad_AF_afr_pass|gnomad_AF_amr_pass|gnomad_AF_eas_pass|gnomad_AF_nfe_pass	SLC26A4
1317005	7:107297932:T>C	107297932	NM_000441.2	\N	\N	\N	\N	\N		Unknown significance	\N	upstream_gene_variant	MODIFIER	\N	\N	0.134	\N	\N	SLC26A4
1317006	7:107297940:T>C	107297940	NM_000441.2	\N	\N	\N	\N	\N		Unknown significance	\N	upstream_gene_variant	MODIFIER	\N	\N	1.996	\N	\N	SLC26A4
1317007	7:107297949:C>G	107297949	NM_000441.2	\N	\N	\N	\N	\N		Unknown significance	\N	upstream_gene_variant	MODIFIER	\N	\N	2.061	0	gnomad_AF_afr_pass|gnomad_AF_amr_pass|gnomad_AF_eas_pass|gnomad_AF_nfe_pass	SLC26A4
1317008	7:107297949:C>T	107297949	NM_000441.2	\N	\N	\N	\N	\N		Unknown significance	\N	upstream_gene_variant	MODIFIER	\N	\N	2.97	6.54193e-05	gnomad_AF_nfe_pass	SLC26A4
1317009	7:107297964:C>T	107297964	NM_000441.2	\N	\N	\N	\N	\N		Benign	\N	upstream_gene_variant	MODIFIER	\N	\N	0.093	0.0533045	gnomad_AF_nfe_pass	SLC26A4
1317010	7:107297969:G>T	107297969	NM_000441.2	\N	\N	\N	\N	\N		Unknown significance	\N	upstream_gene_variant	MODIFIER	\N	\N	0.103	6.50957e-05	gnomad_AF_nfe_pass	SLC26A4
1317011	7:107297981:T>G	107297981	NM_000441.2	\N	\N	\N	\N	\N		Unknown significance	\N	upstream_gene_variant	MODIFIER	\N	\N	7.321	\N	\N	SLC26A4
1317012	7:107297995:C>T	107297995	NM_000441.2	\N	\N	\N	\N	\N		Unknown significance	\N	upstream_gene_variant	MODIFIER	\N	\N	1.732	6.50111e-05	gnomad_AF_nfe_pass	SLC26A4
1317013	7:107297997:C>T	107297997	NM_000441.2	\N	\N	\N	\N	\N		Unknown significance	\N	upstream_gene_variant	MODIFIER	\N	\N	0.214	0.000229938	gnomad_AF_afr_pass	SLC26A4
1317014	7:107298013:CATAG>C	107298013	NM_000441.2	\N	\N	\N	\N	\N		Unknown significance	\N	upstream_gene_variant	MODIFIER	\N	\N	4.947	0.000114995	gnomad_AF_afr_pass	SLC26A4
1317015	7:107298014:A>T	107298014	NM_000441.2	\N	\N	\N	\N	\N		Unknown significance	\N	upstream_gene_variant	MODIFIER	\N	\N	5.535	\N	\N	SLC26A4
1317016	7:107298027:C>T	107298027	NM_000441.2	\N	\N	\N	\N	\N		Unknown significance	\N	upstream_gene_variant	MODIFIER	\N	\N	0.636	\N	\N	SLC26A4
1317017	7:107298034:G>A	107298034	NM_000441.2	\N	\N	\N	\N	\N		Unknown significance	\N	upstream_gene_variant	MODIFIER	\N	\N	1.091	6.49013e-05	gnomad_AF_nfe_pass	SLC26A4
1317018	7:107298034:G>C	107298034	NM_000441.2	\N	\N	\N	\N	\N		Unknown significance	\N	upstream_gene_variant	MODIFIER	\N	\N	0.723	0.000115048	gnomad_AF_afr_pass	SLC26A4
1317019	7:107298035:G>A	107298035	NM_000441.2	\N	\N	\N	\N	\N		Unknown significance	\N	upstream_gene_variant	MODIFIER	\N	\N	1.652	0.000129971	gnomad_AF_nfe_pass	SLC26A4
1317020	7:107298042:G>A	107298042	NM_000441.2	\N	\N	\N	\N	\N		Unknown significance	\N	upstream_gene_variant	MODIFIER	\N	\N	1.525	\N	\N	SLC26A4
1317021	7:107298042:G>T	107298042	NM_000441.2	\N	\N	\N	\N	\N		Unknown significance	\N	upstream_gene_variant	MODIFIER	\N	\N	1.094	\N	\N	SLC26A4
1317022	7:107298066:G>A	107298066	NM_000441.2	\N	\N	\N	\N	\N		Unknown significance	\N	upstream_gene_variant	MODIFIER	\N	\N	2.572	0.000130293	gnomad_AF_nfe_pass	SLC26A4
1317023	7:107298068:G>T	107298068	NM_000441.2	\N	\N	\N	\N	\N		Unknown significance	\N	upstream_gene_variant	MODIFIER	\N	\N	0.723	6.50618e-05	gnomad_AF_nfe_pass	SLC26A4
1317024	7:107298071:T>A	107298071	NM_000441.2	\N	\N	\N	\N	\N		Unknown significance	\N	upstream_gene_variant	MODIFIER	\N	\N	2.635	0.00239808	gnomad_AF_amr_pass	SLC26A4
1317025	7:107298078:T>C	107298078	NM_000441.2	\N	\N	\N	\N	\N		Unknown significance	\N	upstream_gene_variant	MODIFIER	\N	\N	4.499	0.000230468	gnomad_AF_afr_pass	SLC26A4
1317026	7:107298085:C>T	107298085	NM_000441.2	\N	\N	\N	\N	\N		Unknown significance	\N	upstream_gene_variant	MODIFIER	\N	\N	3.536	6.51466e-05	gnomad_AF_nfe_pass	SLC26A4
1317027	7:107298099:T>C	107298099	NM_000441.2	\N	\N	\N	\N	\N		Unknown significance	\N	upstream_gene_variant	MODIFIER	\N	\N	0.816	\N	\N	SLC26A4
1317028	7:107298108:C>A	107298108	NM_000441.2	\N	\N	\N	\N	\N		Unknown significance	\N	upstream_gene_variant	MODIFIER	\N	\N	0.477	0.000115393	gnomad_AF_afr_pass	SLC26A4
1317029	7:107298109:C>T	107298109	NM_000441.2	\N	\N	\N	\N	\N		Unknown significance	\N	upstream_gene_variant	MODIFIER	\N	\N	0.2	0.00122549	gnomad_AF_amr_pass	SLC26A4
1317030	7:107298116:T>C	107298116	NM_000441.2	\N	\N	\N	\N	\N		Unknown significance	\N	upstream_gene_variant	MODIFIER	\N	\N	4.118	0	gnomad_AF_afr_pass|gnomad_AF_amr_pass|gnomad_AF_eas_pass|gnomad_AF_nfe_pass	SLC26A4
1317031	7:107298122:A>AG	107298122	NM_000441.2	\N	\N	\N	\N	\N		Unknown significance	\N	upstream_gene_variant	MODIFIER	\N	\N	2.581	0.000641026	gnomad_AF_eas_pass	SLC26A4
1317032	7:107298122:A>T	107298122	NM_000441.2	\N	\N	\N	\N	\N		Unknown significance	\N	upstream_gene_variant	MODIFIER	\N	\N	3.654	\N	\N	SLC26A4
1317033	7:107298123:G>A	107298123	NM_000441.2	\N	\N	\N	\N	\N		Unknown significance	\N	upstream_gene_variant	MODIFIER	\N	\N	1.574	\N	\N	SLC26A4
1317034	7:107298131:AG>A	107298131	NM_000441.2	\N	\N	\N	\N	\N		Unknown significance	\N	upstream_gene_variant	MODIFIER	\N	\N	3.247	0.000130293	gnomad_AF_nfe_pass	SLC26A4
1317035	7:107298143:A>T	107298143	NM_000441.2	\N	\N	\N	\N	\N		Unknown significance	\N	upstream_gene_variant	MODIFIER	\N	\N	2.207	6.51042e-05	gnomad_AF_nfe_pass	SLC26A4
1317036	7:107298148:A>G	107298148	NM_000441.2	\N	\N	\N	\N	\N		Unknown significance	\N	upstream_gene_variant	MODIFIER	\N	\N	1.706	0.000716986	gnomad_AF_nfe_pass	SLC26A4
1317037	7:107298150:A>G	107298150	NM_000441.2	\N	\N	\N	\N	\N		Unknown significance	\N	upstream_gene_variant	MODIFIER	\N	\N	1.241	0.000230574	gnomad_AF_afr_pass	SLC26A4
1317038	7:107298155:T>C	107298155	NM_000441.2	\N	\N	\N	\N	\N		Unknown significance	\N	upstream_gene_variant	MODIFIER	\N	\N	1.405	\N	\N	SLC26A4
1317039	7:107298155:T>G	107298155	NM_000441.2	\N	\N	\N	\N	\N		Unknown significance	\N	upstream_gene_variant	MODIFIER	\N	\N	1.194	6.51381e-05	gnomad_AF_nfe_pass	SLC26A4
1317040	7:107298188:C>A	107298188	NM_000441.2	\N	\N	\N	\N	\N		Unknown significance	\N	upstream_gene_variant	MODIFIER	\N	\N	0.758	\N	\N	SLC26A4
1317041	7:107298193:A>T	107298193	NM_000441.2	\N	\N	\N	\N	\N		Benign	\N	upstream_gene_variant	MODIFIER	\N	\N	0.316	0.0531307	gnomad_AF_nfe_pass	SLC26A4
1317042	7:107298195:A>G	107298195	NM_000441.2	\N	\N	\N	\N	\N		Unknown significance	\N	upstream_gene_variant	MODIFIER	\N	\N	3.084	6.49604e-05	gnomad_AF_nfe_pass	SLC26A4
1317043	7:107298203:T>A	107298203	NM_000441.2	\N	\N	\N	\N	\N		Unknown significance	\N	upstream_gene_variant	MODIFIER	\N	\N	1.212	\N	\N	SLC26A4
1317044	7:107298219:A>G	107298219	NM_000441.2	\N	\N	\N	\N	\N		Unknown significance	\N	upstream_gene_variant	MODIFIER	\N	\N	6.419	6.48929e-05	gnomad_AF_nfe_pass	SLC26A4
1317045	7:107298222:C>T	107298222	NM_000441.2	\N	\N	\N	\N	\N		Unknown significance	\N	upstream_gene_variant	MODIFIER	\N	\N	1.304	0.000641026	gnomad_AF_eas_pass	SLC26A4
1317046	7:107298225:T>C	107298225	NM_000441.2	\N	\N	\N	\N	\N		Unknown significance	\N	upstream_gene_variant	MODIFIER	\N	\N	1.917	0	gnomad_AF_afr_pass|gnomad_AF_amr_pass|gnomad_AF_eas_pass|gnomad_AF_nfe_pass	SLC26A4
1317047	7:107298229:A>G	107298229	NM_000441.2	\N	\N	\N	\N	\N		Unknown significance	\N	upstream_gene_variant	MODIFIER	\N	\N	2.729	0.00172453	gnomad_AF_afr_pass	SLC26A4
1317048	7:107298233:A>G	107298233	NM_000441.2	\N	\N	\N	\N	\N		Unknown significance	\N	upstream_gene_variant	MODIFIER	\N	\N	2.533	0.000114969	gnomad_AF_afr_pass	SLC26A4
1317049	7:107298236:C>G	107298236	NM_000441.2	\N	\N	\N	\N	\N		Unknown significance	\N	upstream_gene_variant	MODIFIER	\N	\N	0.912	0.000229938	gnomad_AF_afr_pass	SLC26A4
1317050	7:107298247:A>G	107298247	NM_000441.2	\N	\N	\N	\N	\N		Unknown significance	\N	upstream_gene_variant	MODIFIER	\N	\N	2.355	6.4834e-05	gnomad_AF_nfe_pass	SLC26A4
1317051	7:107298250:A>C	107298250	NM_000441.2	\N	\N	\N	\N	\N		Unknown significance	\N	upstream_gene_variant	MODIFIER	\N	\N	1.019	\N	\N	SLC26A4
1317052	7:107298251:GATC>G	107298251	NM_000441.2	\N	\N	\N	\N	\N		Unknown significance	\N	upstream_gene_variant	MODIFIER	\N	\N	4.647	0.000972763	gnomad_AF_nfe_pass	SLC26A4
1317053	7:107298272:C>T	107298272	NM_000441.2	\N	\N	\N	\N	\N		Unknown significance	\N	upstream_gene_variant	MODIFIER	\N	\N	2.56	6.48761e-05	gnomad_AF_nfe_pass	SLC26A4
1317054	7:107298277:A>G	107298277	NM_000441.2	\N	\N	\N	\N	\N		Unknown significance	\N	upstream_gene_variant	MODIFIER	\N	\N	5.948	0.000259302	gnomad_AF_nfe_pass	SLC26A4
1317055	7:107298296:T>C	107298296	NM_000441.2	\N	\N	\N	\N	\N		Unknown significance	\N	upstream_gene_variant	MODIFIER	\N	\N	8.263	\N	\N	SLC26A4
1317056	7:107298297:A>G	107298297	NM_000441.2	\N	\N	\N	\N	\N		Benign	\N	upstream_gene_variant	MODIFIER	\N	\N	8.946	0.0536658	gnomad_AF_afr_pass	SLC26A4
1317057	7:107298344:A>G	107298344	NM_000441.2	\N	\N	\N	\N	\N		Unknown significance	\N	upstream_gene_variant	MODIFIER	\N	\N	2.307	\N	\N	SLC26A4
1317058	7:107298346:T>C	107298346	NM_000441.2	\N	\N	\N	\N	\N		Unknown significance	\N	upstream_gene_variant	MODIFIER	\N	\N	2.645	0.000459453	gnomad_AF_afr_pass	SLC26A4
1317059	7:107298353:T>G	107298353	NM_000441.2	\N	\N	\N	\N	\N		Benign	\N	upstream_gene_variant	MODIFIER	\N	\N	3.151	0.0138985	gnomad_AF_afr_pass	SLC26A4
1317060	7:107298356:A>C	107298356	NM_000441.2	\N	\N	\N	\N	\N		Unknown significance	\N	upstream_gene_variant	MODIFIER	\N	\N	5.381	\N	\N	SLC26A4
1317061	7:107298367:T>C	107298367	NM_000441.2	\N	\N	\N	\N	\N		Unknown significance	\N	upstream_gene_variant	MODIFIER	\N	\N	3.767	\N	\N	SLC26A4
1317062	7:107298371:G>T	107298371	NM_000441.2	\N	\N	\N	\N	\N		Unknown significance	\N	upstream_gene_variant	MODIFIER	\N	\N	0.312	0.000114837	gnomad_AF_afr_pass	SLC26A4
1317063	7:107298379:A>G	107298379	NM_000441.2	\N	\N	\N	\N	\N		Unknown significance	\N	upstream_gene_variant	MODIFIER	\N	\N	0.827	0.000641026	gnomad_AF_eas_pass	SLC26A4
1317064	7:107298383:GC>G	107298383	NM_000441.2	\N	\N	\N	\N	\N		Unknown significance	\N	upstream_gene_variant	MODIFIER	\N	\N	1.412	0.000194628	gnomad_AF_nfe_pass	SLC26A4
1317065	7:107298401:A>G	107298401	NM_000441.2	\N	\N	\N	\N	\N		Unknown significance	\N	upstream_gene_variant	MODIFIER	\N	\N	6.559	6.48088e-05	gnomad_AF_nfe_pass	SLC26A4
1317066	7:107298419:T>C	107298419	NM_000441.2	\N	\N	\N	\N	\N		Unknown significance	\N	upstream_gene_variant	MODIFIER	\N	\N	6.832	0.000114784	gnomad_AF_afr_pass	SLC26A4
1317067	7:107298437:T>TTGAA	107298437	NM_000441.2	\N	\N	\N	\N	\N		Unknown significance	\N	upstream_gene_variant	MODIFIER	\N	\N	9.503	0.000114863	gnomad_AF_afr_pass	SLC26A4
1317068	7:107298437:TTGAA>T	107298437	NM_000441.2	\N	\N	\N	\N	\N		Unknown significance	\N	upstream_gene_variant	MODIFIER	\N	\N	\N	\N	\N	SLC26A4
1317069	7:107298442:T>G	107298442	NM_000441.2	\N	\N	\N	\N	\N		Unknown significance	\N	upstream_gene_variant	MODIFIER	\N	\N	1.101	0.00236407	gnomad_AF_amr_pass	SLC26A4
1317070	7:107298443:G>T	107298443	NM_000441.2	\N	\N	\N	\N	\N		Unknown significance	\N	upstream_gene_variant	MODIFIER	\N	\N	0.323	0.000229463	gnomad_AF_afr_pass	SLC26A4
1317071	7:107298454:T>C	107298454	NM_000441.2	\N	\N	\N	\N	\N		Benign	\N	upstream_gene_variant	MODIFIER	\N	\N	0.86	0.0134267	gnomad_AF_afr_pass	SLC26A4
1317072	7:107298468:C>A	107298468	NM_000441.2	\N	\N	\N	\N	\N		Unknown significance	\N	upstream_gene_variant	MODIFIER	\N	\N	0.778	0.000804043	gnomad_AF_afr_pass	SLC26A4
1317073	7:107298469:G>A	107298469	NM_000441.2	\N	\N	\N	\N	\N		Unknown significance	\N	upstream_gene_variant	MODIFIER	\N	\N	0.602	6.4792e-05	gnomad_AF_nfe_pass	SLC26A4
1317074	7:107298503:A>G	107298503	NM_000441.2	\N	\N	\N	\N	\N		Unknown significance	\N	upstream_gene_variant	MODIFIER	\N	\N	9.456	0.000129601	gnomad_AF_nfe_pass	SLC26A4
1317075	7:107298530:CT>C	107298530	NM_000441.2	\N	\N	\N	\N	\N		Unknown significance	\N	upstream_gene_variant	MODIFIER	\N	\N	11.42	0.000574713	gnomad_AF_afr_pass	SLC26A4
1317076	7:107298542:T>C	107298542	NM_000441.2	\N	\N	\N	\N	\N		Unknown significance	\N	upstream_gene_variant	MODIFIER	\N	\N	4.175	6.48172e-05	gnomad_AF_nfe_pass	SLC26A4
1317077	7:107298559:G>A	107298559	NM_000441.2	\N	\N	\N	\N	\N		Unknown significance	\N	upstream_gene_variant	MODIFIER	\N	\N	1.042	\N	\N	SLC26A4
1317078	7:107298566:A>T	107298566	NM_000441.2	\N	\N	\N	\N	\N		Benign	\N	upstream_gene_variant	MODIFIER	\N	\N	3.102	0.0532011	gnomad_AF_nfe_pass	SLC26A4
1317079	7:107298573:C>G	107298573	NM_000441.2	\N	\N	\N	\N	\N		Unknown significance	\N	upstream_gene_variant	MODIFIER	\N	\N	1.613	0.000129634	gnomad_AF_nfe_pass	SLC26A4
1317080	7:107298583:G>T	107298583	NM_000441.2	\N	\N	\N	\N	\N		Unknown significance	\N	upstream_gene_variant	MODIFIER	\N	\N	1.232	0.00117925	gnomad_AF_amr_pass	SLC26A4
1317081	7:107298596:T>G	107298596	NM_000441.2	\N	\N	\N	\N	\N		Unknown significance	\N	upstream_gene_variant	MODIFIER	\N	\N	11.68	\N	\N	SLC26A4
1317082	7:107298607:G>A	107298607	NM_000441.2	\N	\N	\N	\N	\N		Unknown significance	\N	upstream_gene_variant	MODIFIER	\N	\N	2.669	6.48172e-05	gnomad_AF_nfe_pass	SLC26A4
1317083	7:107298625:A>G	107298625	NM_000441.2	\N	\N	\N	\N	\N		Unknown significance	\N	upstream_gene_variant	MODIFIER	\N	\N	5.694	\N	\N	SLC26A4
1317084	7:107298634:G>A	107298634	NM_000441.2	\N	\N	\N	\N	\N		Unknown significance	\N	upstream_gene_variant	MODIFIER	\N	\N	3.668	0.000114811	gnomad_AF_afr_pass	SLC26A4
1317085	7:107298644:A>G	107298644	NM_000441.2	\N	\N	\N	\N	\N		Unknown significance	\N	upstream_gene_variant	MODIFIER	\N	\N	4.471	0.00263943	gnomad_AF_afr_pass	SLC26A4
1317086	7:107298691:G>A	107298691	NM_000441.2	\N	\N	\N	\N	\N		Unknown significance	\N	upstream_gene_variant	MODIFIER	\N	\N	8.192	\N	\N	SLC26A4
1317087	7:107298701:T>C	107298701	NM_000441.2	\N	\N	\N	\N	\N		Unknown significance	\N	upstream_gene_variant	MODIFIER	\N	\N	9.145	6.48004e-05	gnomad_AF_nfe_pass	SLC26A4
1317088	7:107298706:C>A	107298706	NM_000441.2	\N	\N	\N	\N	\N		Unknown significance	\N	upstream_gene_variant	MODIFIER	\N	\N	7.449	0.00128205	gnomad_AF_eas_pass	SLC26A4
1317089	7:107298715:G>A	107298715	NM_000441.2	\N	\N	\N	\N	\N		Unknown significance	\N	upstream_gene_variant	MODIFIER	\N	\N	12.95	\N	\N	SLC26A4
1317090	7:107298716:T>C	107298716	NM_000441.2	\N	\N	\N	\N	\N		Unknown significance	\N	upstream_gene_variant	MODIFIER	\N	\N	13.1	6.48172e-05	gnomad_AF_nfe_pass	SLC26A4
1317091	7:107298734:ATCAC>A	107298734	NM_000441.2	\N	\N	\N	\N	\N		Unknown significance	\N	upstream_gene_variant	MODIFIER	\N	\N	11.95	6.47836e-05	gnomad_AF_nfe_pass	SLC26A4
1317092	7:107298741:T>C	107298741	NM_000441.2	\N	\N	\N	\N	\N		Unknown significance	\N	upstream_gene_variant	MODIFIER	\N	\N	8.211	6.48088e-05	gnomad_AF_nfe_pass	SLC26A4
1317093	7:107298741:T>TC	107298741	NM_000441.2	\N	\N	\N	\N	\N		Unknown significance	\N	upstream_gene_variant	MODIFIER	\N	\N	9.827	6.48088e-05	gnomad_AF_nfe_pass	SLC26A4
1317094	7:107298743:AAAT>A	107298743	NM_000441.2	\N	\N	\N	\N	\N		Unknown significance	\N	upstream_gene_variant	MODIFIER	\N	\N	9.889	6.4792e-05	gnomad_AF_nfe_pass	SLC26A4
1317095	7:107298749:GGTGGAGAGAGCAAGC>G	107298749	NM_000441.2	\N	\N	\N	\N	\N		Unknown significance	\N	upstream_gene_variant	MODIFIER	\N	\N	12.51	6.48256e-05	gnomad_AF_nfe_pass	SLC26A4
1317096	7:107298774:C>G	107298774	NM_000441.2	\N	\N	\N	\N	\N		Unknown significance	\N	upstream_gene_variant	MODIFIER	\N	\N	11.99	\N	\N	SLC26A4
1317097	7:107298775:T>C	107298775	NM_000441.2	\N	\N	\N	\N	\N		Unknown significance	\N	upstream_gene_variant	MODIFIER	\N	\N	13.75	\N	\N	SLC26A4
1317098	7:107298802:A>T	107298802	NM_000441.2	\N	\N	\N	\N	\N		Unknown significance	\N	upstream_gene_variant	MODIFIER	\N	\N	12.17	6.48088e-05	gnomad_AF_nfe_pass	SLC26A4
1317099	7:107298817:C>G	107298817	NM_000441.2	\N	\N	\N	\N	\N		Unknown significance	\N	upstream_gene_variant	MODIFIER	\N	\N	1.139	\N	\N	SLC26A4
1317100	7:107298825:C>G	107298825	NM_000441.2	\N	\N	\N	\N	\N		Unknown significance	\N	upstream_gene_variant	MODIFIER	\N	\N	8.095	0.000129567	gnomad_AF_nfe_pass	SLC26A4
1317101	7:107298840:T>C	107298840	NM_000441.2	\N	\N	\N	\N	\N		Benign	\N	upstream_gene_variant	MODIFIER	\N	\N	2.67	0.0540435	gnomad_AF_nfe_pass	SLC26A4
1317102	7:107298846:AC>A	107298846	NM_000441.2	\N	\N	\N	\N	\N		Unknown significance	\N	upstream_gene_variant	MODIFIER	\N	\N	0.206	0.00011489	gnomad_AF_afr_pass	SLC26A4
1317103	7:107298853:T>C	107298853	NM_000441.2	\N	\N	\N	\N	\N		Unknown significance	\N	upstream_gene_variant	MODIFIER	\N	\N	3.29	\N	\N	SLC26A4
1317104	7:107298866:CAG>C	107298866	NM_000441.2	\N	\N	\N	\N	\N		Unknown significance	\N	upstream_gene_variant	MODIFIER	\N	\N	3.611	6.4834e-05	gnomad_AF_nfe_pass	SLC26A4
1317105	7:107298868:G>A	107298868	NM_000441.2	\N	\N	\N	\N	\N		Unknown significance	\N	upstream_gene_variant	MODIFIER	\N	\N	2.567	6.48088e-05	gnomad_AF_nfe_pass	SLC26A4
1317106	7:107298885:T>C	107298885	NM_000441.2	\N	\N	\N	\N	\N		Unknown significance	\N	upstream_gene_variant	MODIFIER	\N	\N	1.591	6.48004e-05	gnomad_AF_nfe_pass	SLC26A4
1317107	7:107298888:C>T	107298888	NM_000441.2	\N	\N	\N	\N	\N		Unknown significance	\N	upstream_gene_variant	MODIFIER	\N	\N	1.498	\N	\N	SLC26A4
1317108	7:107298889:C>T	107298889	NM_000441.2	\N	\N	\N	\N	\N		Unknown significance	\N	upstream_gene_variant	MODIFIER	\N	\N	2.715	0.000344274	gnomad_AF_afr_pass	SLC26A4
1317109	7:107298895:A>G	107298895	NM_000441.2	\N	\N	\N	\N	\N		Unknown significance	\N	upstream_gene_variant	MODIFIER	\N	\N	3.524	0.000114732	gnomad_AF_afr_pass	SLC26A4
1317110	7:107298902:C>T	107298902	NM_000441.2	\N	\N	\N	\N	\N		Unknown significance	\N	upstream_gene_variant	MODIFIER	\N	\N	1.16	\N	\N	SLC26A4
1317111	7:107298918:A>G	107298918	NM_000441.2	\N	\N	\N	\N	\N		Unknown significance	\N	upstream_gene_variant	MODIFIER	\N	\N	5.116	0.000114758	gnomad_AF_afr_pass	SLC26A4
1317112	7:107298942:T>A	107298942	NM_000441.2	\N	\N	\N	\N	\N		Unknown significance	\N	upstream_gene_variant	MODIFIER	\N	\N	5.02	0.000641849	gnomad_AF_eas_pass	SLC26A4
1317113	7:107298953:G>T	107298953	NM_000441.2	\N	\N	\N	\N	\N		Unknown significance	\N	upstream_gene_variant	MODIFIER	\N	\N	0.766	0.00117925	gnomad_AF_amr_pass	SLC26A4
1317114	7:107298957:G>C	107298957	NM_000441.2	\N	\N	\N	\N	\N		Unknown significance	\N	upstream_gene_variant	MODIFIER	\N	\N	0.8	\N	\N	SLC26A4
1317115	7:107298985:A>T	107298985	NM_000441.2	\N	\N	\N	\N	\N		Unknown significance	\N	upstream_gene_variant	MODIFIER	\N	\N	8.308	6.48004e-05	gnomad_AF_nfe_pass	SLC26A4
1317116	7:107298999:G>A	107298999	NM_000441.2	\N	\N	\N	\N	\N		Unknown significance	\N	upstream_gene_variant	MODIFIER	\N	\N	0.307	0.000114784	gnomad_AF_afr_pass	SLC26A4
1317117	7:107299002:A>G	107299002	NM_000441.2	\N	\N	\N	\N	\N		Unknown significance	\N	upstream_gene_variant	MODIFIER	\N	\N	3.575	0.000114811	gnomad_AF_afr_pass	SLC26A4
1317118	7:107299007:T>C	107299007	NM_000441.2	\N	\N	\N	\N	\N		Unknown significance	\N	upstream_gene_variant	MODIFIER	\N	\N	1.407	\N	\N	SLC26A4
1317119	7:107299009:T>TCAAATAAGAATTCTATTAGCTTG	107299009	NM_000441.2	\N	\N	\N	\N	\N		Unknown significance	\N	upstream_gene_variant	MODIFIER	\N	\N	\N	\N	\N	SLC26A4
1317120	7:107299033:G>A	107299033	NM_000441.2	\N	\N	\N	\N	\N		Unknown significance	\N	upstream_gene_variant	MODIFIER	\N	\N	1.66	6.48088e-05	gnomad_AF_nfe_pass	SLC26A4
1317121	7:107299042:CT>C	107299042	NM_000441.2	\N	\N	\N	\N	\N		Unknown significance	\N	upstream_gene_variant	MODIFIER	\N	\N	0.575	0.000114732	gnomad_AF_afr_pass	SLC26A4
1317122	7:107299044:C>A	107299044	NM_000441.2	\N	\N	\N	\N	\N		Unknown significance	\N	upstream_gene_variant	MODIFIER	\N	\N	2.3	0.000573658	gnomad_AF_afr_pass	SLC26A4
1317123	7:107299063:C>T	107299063	NM_000441.2	\N	\N	\N	\N	\N		Unknown significance	\N	upstream_gene_variant	MODIFIER	\N	\N	0.597	\N	\N	SLC26A4
1317124	7:107299092:C>T	107299092	NM_000441.2	\N	\N	\N	\N	\N		Unknown significance	\N	upstream_gene_variant	MODIFIER	\N	\N	1.339	\N	\N	SLC26A4
1317125	7:107299095:C>G	107299095	NM_000441.2	\N	\N	\N	\N	\N		Unknown significance	\N	upstream_gene_variant	MODIFIER	\N	\N	1.657	\N	\N	SLC26A4
1317126	7:107299101:C>T	107299101	NM_000441.2	\N	\N	\N	\N	\N		Benign	\N	upstream_gene_variant	MODIFIER	\N	\N	5.978	0.0541906	gnomad_AF_afr_pass	SLC26A4
1317127	7:107299107:C>T	107299107	NM_000441.2	\N	\N	\N	\N	\N		Unknown significance	\N	upstream_gene_variant	MODIFIER	\N	\N	3.539	6.48004e-05	gnomad_AF_nfe_pass	SLC26A4
1317128	7:107299114:C>G	107299114	NM_000441.2	\N	\N	\N	\N	\N		Unknown significance	\N	upstream_gene_variant	MODIFIER	\N	\N	0.629	0	gnomad_AF_afr_pass|gnomad_AF_amr_pass|gnomad_AF_eas_pass|gnomad_AF_nfe_pass	SLC26A4
1317129	7:107299116:T>G	107299116	NM_000441.2	\N	\N	\N	\N	\N		Unknown significance	\N	upstream_gene_variant	MODIFIER	\N	\N	6.324	0.000641026	gnomad_AF_eas_pass	SLC26A4
1317130	7:107299122:C>G	107299122	NM_000441.2	\N	\N	\N	\N	\N		Unknown significance	\N	upstream_gene_variant	MODIFIER	\N	\N	1.169	0.00278642	gnomad_AF_nfe_pass	SLC26A4
1317131	7:107299140:G>T	107299140	NM_000441.2	\N	\N	\N	\N	\N		Unknown significance	\N	upstream_gene_variant	MODIFIER	\N	\N	4.566	6.48172e-05	gnomad_AF_nfe_pass	SLC26A4
1317132	7:107299143:CT>C	107299143	NM_000441.2	\N	\N	\N	\N	\N		Unknown significance	\N	upstream_gene_variant	MODIFIER	\N	\N	3.604	0.00103258	gnomad_AF_afr_pass	SLC26A4
1317133	7:107299156:G>C	107299156	NM_000441.2	\N	\N	\N	\N	\N		Unknown significance	\N	upstream_gene_variant	MODIFIER	\N	\N	3.046	0	gnomad_AF_afr_pass|gnomad_AF_amr_pass|gnomad_AF_eas_pass|gnomad_AF_nfe_pass	SLC26A4
1317134	7:107299174:A>G	107299174	NM_000441.2	\N	\N	\N	\N	\N		Unknown significance	\N	upstream_gene_variant	MODIFIER	\N	\N	10.62	6.48172e-05	gnomad_AF_nfe_pass	SLC26A4
1317135	7:107299175:C>T	107299175	NM_000441.2	\N	\N	\N	\N	\N		Unknown significance	\N	upstream_gene_variant	MODIFIER	\N	\N	10.36	\N	\N	SLC26A4
1317136	7:107299187:T>G	107299187	NM_000441.2	\N	\N	\N	\N	\N		Unknown significance	\N	upstream_gene_variant	MODIFIER	\N	\N	15.09	6.48256e-05	gnomad_AF_nfe_pass	SLC26A4
1317137	7:107299196:T>C	107299196	NM_000441.2	\N	\N	\N	\N	\N		Unknown significance	\N	upstream_gene_variant	MODIFIER	\N	\N	10.83	0	gnomad_AF_afr_pass|gnomad_AF_amr_pass|gnomad_AF_eas_pass|gnomad_AF_nfe_pass	SLC26A4
1317138	7:107299203:C>G	107299203	NM_000441.2	\N	\N	\N	\N	\N		Unknown significance	\N	upstream_gene_variant	MODIFIER	\N	\N	6.318	\N	\N	SLC26A4
1317139	7:107299206:C>T	107299206	NM_000441.2	\N	\N	\N	\N	\N		Unknown significance	\N	upstream_gene_variant	MODIFIER	\N	\N	8.607	0	gnomad_AF_afr_pass|gnomad_AF_amr_pass|gnomad_AF_eas_pass|gnomad_AF_nfe_pass	SLC26A4
1317140	7:107299259:C>G	107299259	NM_000441.2	\N	\N	\N	\N	\N		Benign	\N	upstream_gene_variant	MODIFIER	\N	\N	1.562	0.00833333	gnomad_AF_eas_pass	SLC26A4
1317141	7:107299267:C>G	107299267	NM_000441.2	\N	\N	\N	\N	\N		Benign	\N	upstream_gene_variant	MODIFIER	\N	\N	5.816	0.013318	gnomad_AF_afr_pass	SLC26A4
1317142	7:107299267:C>T	107299267	NM_000441.2	\N	\N	\N	\N	\N		Unknown significance	\N	upstream_gene_variant	MODIFIER	\N	\N	6.685	0.00353774	gnomad_AF_amr_pass	SLC26A4
1317143	7:107299272:A>G	107299272	NM_000441.2	\N	\N	\N	\N	\N		Unknown significance	\N	upstream_gene_variant	MODIFIER	\N	\N	0.763	0.000114732	gnomad_AF_afr_pass	SLC26A4
1317144	7:107299287:T>C	107299287	NM_000441.2	\N	\N	\N	\N	\N		Unknown significance	\N	upstream_gene_variant	MODIFIER	\N	\N	2.705	0.000114811	gnomad_AF_afr_pass	SLC26A4
1317145	7:107299304:C>A	107299304	NM_000441.2	\N	\N	\N	\N	\N		Benign	\N	upstream_gene_variant	MODIFIER	\N	\N	0.256	0.0338691	gnomad_AF_afr_pass	SLC26A4
1317146	7:107299305:A>T	107299305	NM_000441.2	\N	\N	\N	\N	\N		Benign	\N	upstream_gene_variant	MODIFIER	\N	\N	0.475	0.0338536	gnomad_AF_afr_pass	SLC26A4
1317147	7:107299306:T>A	107299306	NM_000441.2	\N	\N	\N	\N	\N		Unknown significance	\N	upstream_gene_variant	MODIFIER	\N	\N	6.561	0.000114732	gnomad_AF_afr_pass	SLC26A4
1317148	7:107299343:G>T	107299343	NM_000441.2	\N	\N	\N	\N	\N		Unknown significance	\N	upstream_gene_variant	MODIFIER	\N	\N	0.163	0.00309846	gnomad_AF_afr_pass	SLC26A4
1317149	7:107299350:A>G	107299350	NM_000441.2	\N	\N	\N	\N	\N		Unknown significance	\N	upstream_gene_variant	MODIFIER	\N	\N	1.988	0.000114784	gnomad_AF_afr_pass	SLC26A4
1317150	7:107299372:C>G	107299372	NM_000441.2	\N	\N	\N	\N	\N		Unknown significance	\N	upstream_gene_variant	MODIFIER	\N	\N	4.579	\N	\N	SLC26A4
1317151	7:107299389:A>G	107299389	NM_000441.2	\N	\N	\N	\N	\N		Unknown significance	\N	upstream_gene_variant	MODIFIER	\N	\N	7.06	0.000641026	gnomad_AF_eas_pass	SLC26A4
1317152	7:107299400:C>T	107299400	NM_000441.2	\N	\N	\N	\N	\N		Unknown significance	\N	upstream_gene_variant	MODIFIER	\N	\N	1.081	0.00235849	gnomad_AF_amr_pass	SLC26A4
1317153	7:107299409:C>G	107299409	NM_000441.2	\N	\N	\N	\N	\N		Unknown significance	\N	upstream_gene_variant	MODIFIER	\N	\N	0.864	\N	\N	SLC26A4
1317154	7:107299420:A>T	107299420	NM_000441.2	\N	\N	\N	\N	\N		Unknown significance	\N	upstream_gene_variant	MODIFIER	\N	\N	1.191	\N	\N	SLC26A4
1317155	7:107299443:T>C	107299443	NM_000441.2	\N	\N	\N	\N	\N		Unknown significance	\N	upstream_gene_variant	MODIFIER	\N	\N	1.195	6.4834e-05	gnomad_AF_nfe_pass	SLC26A4
1317156	7:107299449:G>A	107299449	NM_000441.2	\N	\N	\N	\N	\N		Unknown significance	\N	upstream_gene_variant	MODIFIER	\N	\N	0.096	\N	\N	SLC26A4
1317157	7:107299450:T>G	107299450	NM_000441.2	\N	\N	\N	\N	\N		Unknown significance	\N	upstream_gene_variant	MODIFIER	\N	\N	2.981	0.000114732	gnomad_AF_afr_pass	SLC26A4
1317158	7:107299450:TA>T	107299450	NM_000441.2	\N	\N	\N	\N	\N		Unknown significance	\N	upstream_gene_variant	MODIFIER	\N	\N	0.607	6.48172e-05	gnomad_AF_nfe_pass	SLC26A4
1317159	7:107299463:T>C	107299463	NM_000441.2	\N	\N	\N	\N	\N		Unknown significance	\N	upstream_gene_variant	MODIFIER	\N	\N	1.621	\N	\N	SLC26A4
1317160	7:107299470:AG>A	107299470	NM_000441.2	\N	\N	\N	\N	\N		Unknown significance	\N	upstream_gene_variant	MODIFIER	\N	\N	0.283	0.000229463	gnomad_AF_afr_pass	SLC26A4
1317161	7:107299472:G>A	107299472	NM_000441.2	\N	\N	\N	\N	\N		Unknown significance	\N	upstream_gene_variant	MODIFIER	\N	\N	0.224	0.000114837	gnomad_AF_afr_pass	SLC26A4
1317162	7:107299490:T>C	107299490	NM_000441.2	\N	\N	\N	\N	\N		Unknown significance	\N	upstream_gene_variant	MODIFIER	\N	\N	6.603	\N	\N	SLC26A4
1317163	7:107299497:G>A	107299497	NM_000441.2	\N	\N	\N	\N	\N		Unknown significance	\N	upstream_gene_variant	MODIFIER	\N	\N	2.036	\N	\N	SLC26A4
1317164	7:107299503:A>C	107299503	NM_000441.2	\N	\N	\N	\N	\N		Unknown significance	\N	upstream_gene_variant	MODIFIER	\N	\N	6.615	6.48004e-05	gnomad_AF_nfe_pass	SLC26A4
1317165	7:107299507:C>T	107299507	NM_000441.2	\N	\N	\N	\N	\N		Unknown significance	\N	upstream_gene_variant	MODIFIER	\N	\N	4.185	0.000641026	gnomad_AF_eas_pass	SLC26A4
1317166	7:107299508:A>G	107299508	NM_000441.2	\N	\N	\N	\N	\N		Unknown significance	\N	upstream_gene_variant	MODIFIER	\N	\N	4.487	\N	\N	SLC26A4
1317167	7:107299510:G>A	107299510	NM_000441.2	\N	\N	\N	\N	\N		Unknown significance	\N	upstream_gene_variant	MODIFIER	\N	\N	1.912	6.48004e-05	gnomad_AF_nfe_pass	SLC26A4
1317168	7:107299517:G>A	107299517	NM_000441.2	\N	\N	\N	\N	\N		Unknown significance	\N	upstream_gene_variant	MODIFIER	\N	\N	0.708	\N	\N	SLC26A4
1317169	7:107299520:A>G	107299520	NM_000441.2	\N	\N	\N	\N	\N		Unknown significance	\N	upstream_gene_variant	MODIFIER	\N	\N	6.388	0.000114732	gnomad_AF_afr_pass	SLC26A4
1317170	7:107299527:G>A	107299527	NM_000441.2	\N	\N	\N	\N	\N		Benign	\N	upstream_gene_variant	MODIFIER	\N	\N	5.353	0.6671	gnomad_AF_nfe_pass	SLC26A4
1317171	7:107299535:G>C	107299535	NM_000441.2	\N	\N	\N	\N	\N		Unknown significance	\N	upstream_gene_variant	MODIFIER	\N	\N	8.271	0	gnomad_AF_afr_pass|gnomad_AF_amr_pass|gnomad_AF_eas_pass|gnomad_AF_nfe_pass	SLC26A4
1317172	7:107299540:A>C	107299540	NM_000441.2	\N	\N	\N	\N	\N		Unknown significance	\N	upstream_gene_variant	MODIFIER	\N	\N	8.855	0.000229463	gnomad_AF_afr_pass	SLC26A4
1317173	7:107299541:C>T	107299541	NM_000441.2	\N	\N	\N	\N	\N		Unknown significance	\N	upstream_gene_variant	MODIFIER	\N	\N	4.396	0.000114758	gnomad_AF_afr_pass	SLC26A4
1317174	7:107299543:G>A	107299543	NM_000441.2	\N	\N	\N	\N	\N		Unknown significance	\N	upstream_gene_variant	MODIFIER	\N	\N	9.755	0.000641026	gnomad_AF_eas_pass	SLC26A4
1317175	7:107299546:C>T	107299546	NM_000441.2	\N	\N	\N	\N	\N		Unknown significance	\N	upstream_gene_variant	MODIFIER	\N	\N	8.375	\N	\N	SLC26A4
1317176	7:107299555:A>G	107299555	NM_000441.2	\N	\N	\N	\N	\N		Unknown significance	\N	upstream_gene_variant	MODIFIER	\N	\N	8.353	\N	\N	SLC26A4
1317177	7:107299556:A>G	107299556	NM_000441.2	\N	\N	\N	\N	\N		Unknown significance	\N	upstream_gene_variant	MODIFIER	\N	\N	6.568	0.00149151	gnomad_AF_afr_pass	SLC26A4
1317178	7:107299575:G>A	107299575	NM_000441.2	\N	\N	\N	\N	\N		Unknown significance	\N	upstream_gene_variant	MODIFIER	\N	\N	1.602	0.000641026	gnomad_AF_eas_pass	SLC26A4
1317179	7:107299584:A>G	107299584	NM_000441.2	\N	\N	\N	\N	\N		Benign	\N	upstream_gene_variant	MODIFIER	\N	\N	7.564	0.754806	gnomad_AF_nfe_pass	SLC26A4
1317180	7:107299602:A>G	107299602	NM_000441.2	\N	\N	\N	\N	\N		Unknown significance	\N	upstream_gene_variant	MODIFIER	\N	\N	7.175	0.000129618	gnomad_AF_nfe_pass	SLC26A4
1317181	7:107299621:TAGTG>T	107299621	NM_000441.2	\N	\N	\N	\N	\N		Unknown significance	\N	upstream_gene_variant	MODIFIER	\N	\N	6.83	6.48172e-05	gnomad_AF_nfe_pass	SLC26A4
1317182	7:107299622:A>G	107299622	NM_000441.2	\N	\N	\N	\N	\N		Unknown significance	\N	upstream_gene_variant	MODIFIER	\N	\N	7.774	0.000641849	gnomad_AF_eas_pass	SLC26A4
1317183	7:107299627:G>T	107299627	NM_000441.2	\N	\N	\N	\N	\N		Unknown significance	\N	upstream_gene_variant	MODIFIER	\N	\N	0.934	\N	\N	SLC26A4
1317184	7:107299639:G>A	107299639	NM_000441.2	\N	\N	\N	\N	\N		Unknown significance	\N	upstream_gene_variant	MODIFIER	\N	\N	3.484	0.00235849	gnomad_AF_amr_pass	SLC26A4
1317185	7:107299643:G>C	107299643	NM_000441.2	\N	\N	\N	\N	\N		Unknown significance	\N	upstream_gene_variant	MODIFIER	\N	\N	4.277	0.000388954	gnomad_AF_nfe_pass	SLC26A4
1317186	7:107299646:T>G	107299646	NM_000441.2	\N	\N	\N	\N	\N		Unknown significance	\N	upstream_gene_variant	MODIFIER	\N	\N	12.31	\N	\N	SLC26A4
1317187	7:107299655:G>T	107299655	NM_000441.2	\N	\N	\N	\N	\N		Unknown significance	\N	upstream_gene_variant	MODIFIER	\N	\N	8.236	\N	\N	SLC26A4
1317188	7:107299662:G>A	107299662	NM_000441.2	\N	\N	\N	\N	\N		Unknown significance	\N	upstream_gene_variant	MODIFIER	\N	\N	8.592	0.000259269	gnomad_AF_nfe_pass	SLC26A4
1317189	7:107299668:A>T	107299668	NM_000441.2	\N	\N	\N	\N	\N		Unknown significance	\N	upstream_gene_variant	MODIFIER	\N	\N	3.625	6.48088e-05	gnomad_AF_nfe_pass	SLC26A4
1317190	7:107299678:G>C	107299678	NM_000441.2	\N	\N	\N	\N	\N		Unknown significance	\N	upstream_gene_variant	MODIFIER	\N	\N	8.611	0.000229621	gnomad_AF_afr_pass	SLC26A4
1317191	7:107299694:A>C	107299694	NM_000441.2	\N	\N	\N	\N	\N		Benign	\N	upstream_gene_variant	MODIFIER	\N	\N	5.163	0.0530853	gnomad_AF_nfe_pass	SLC26A4
1317192	7:107299699:C>G	107299699	NM_000441.2	\N	\N	\N	\N	\N		Unknown significance	\N	upstream_gene_variant	MODIFIER	\N	\N	1.573	0.000129601	gnomad_AF_nfe_pass	SLC26A4
1317193	7:107299706:G>T	107299706	NM_000441.2	\N	\N	\N	\N	\N		Unknown significance	\N	upstream_gene_variant	MODIFIER	\N	\N	3.604	0.00252467	gnomad_AF_afr_pass	SLC26A4
1317194	7:107299722:G>A	107299722	NM_000441.2	\N	\N	\N	\N	\N		Unknown significance	\N	upstream_gene_variant	MODIFIER	\N	\N	1.069	0	gnomad_AF_afr_pass|gnomad_AF_amr_pass|gnomad_AF_eas_pass|gnomad_AF_nfe_pass	SLC26A4
1317195	7:107299722:G>T	107299722	NM_000441.2	\N	\N	\N	\N	\N		Unknown significance	\N	upstream_gene_variant	MODIFIER	\N	\N	0.765	\N	\N	SLC26A4
1317196	7:107299725:A>G	107299725	NM_000441.2	\N	\N	\N	\N	\N		Unknown significance	\N	upstream_gene_variant	MODIFIER	\N	\N	0.671	\N	\N	SLC26A4
1317197	7:107299772:A>T	107299772	NM_000441.2	\N	\N	\N	\N	\N		Unknown significance	\N	upstream_gene_variant	MODIFIER	\N	\N	3.88	0.000114784	gnomad_AF_afr_pass	SLC26A4
1317198	7:107299781:A>G	107299781	NM_000441.2	\N	\N	\N	\N	\N		Unknown significance	\N	upstream_gene_variant	MODIFIER	\N	\N	9.345	\N	\N	SLC26A4
1317199	7:107299803:C>T	107299803	NM_000441.2	\N	\N	\N	\N	\N		Unknown significance	\N	upstream_gene_variant	MODIFIER	\N	\N	7.01	6.4834e-05	gnomad_AF_nfe_pass	SLC26A4
1317200	7:107299814:T>C	107299814	NM_000441.2	\N	\N	\N	\N	\N		Unknown significance	\N	upstream_gene_variant	MODIFIER	\N	\N	5.594	0.000194426	gnomad_AF_nfe_pass	SLC26A4
1317201	7:107299815:G>T	107299815	NM_000441.2	\N	\N	\N	\N	\N		Unknown significance	\N	upstream_gene_variant	MODIFIER	\N	\N	1.359	6.48256e-05	gnomad_AF_nfe_pass	SLC26A4
1317202	7:107299817:A>G	107299817	NM_000441.2	\N	\N	\N	\N	\N		Unknown significance	\N	upstream_gene_variant	MODIFIER	\N	\N	5.82	0.000229568	gnomad_AF_afr_pass	SLC26A4
1317203	7:107299819:T>C	107299819	NM_000441.2	\N	\N	\N	\N	\N		Unknown significance	\N	upstream_gene_variant	MODIFIER	\N	\N	5.79	6.48172e-05	gnomad_AF_nfe_pass	SLC26A4
1317204	7:107299827:A>C	107299827	NM_000441.2	\N	\N	\N	\N	\N		Unknown significance	\N	upstream_gene_variant	MODIFIER	\N	\N	4.933	0	gnomad_AF_afr_pass|gnomad_AF_amr_pass|gnomad_AF_eas_pass|gnomad_AF_nfe_pass	SLC26A4
1317205	7:107299847:T>C	107299847	NM_000441.2	\N	\N	\N	\N	\N		Unknown significance	\N	upstream_gene_variant	MODIFIER	\N	\N	0.391	\N	\N	SLC26A4
1317206	7:107299859:C>T	107299859	NM_000441.2	\N	\N	\N	\N	\N		Unknown significance	\N	upstream_gene_variant	MODIFIER	\N	\N	0.722	0.000114943	gnomad_AF_afr_pass	SLC26A4
1317207	7:107299860:G>A	107299860	NM_000441.2	\N	\N	\N	\N	\N		Unknown significance	\N	upstream_gene_variant	MODIFIER	\N	\N	0.354	\N	\N	SLC26A4
1317208	7:107299860:G>T	107299860	NM_000441.2	\N	\N	\N	\N	\N		Unknown significance	\N	upstream_gene_variant	MODIFIER	\N	\N	0.244	6.48172e-05	gnomad_AF_nfe_pass	SLC26A4
1317209	7:107299861:C>T	107299861	NM_000441.2	\N	\N	\N	\N	\N		Unknown significance	\N	upstream_gene_variant	MODIFIER	\N	\N	1.377	6.48004e-05	gnomad_AF_nfe_pass	SLC26A4
1317210	7:107299870:A>G	107299870	NM_000441.2	\N	\N	\N	\N	\N		Unknown significance	\N	upstream_gene_variant	MODIFIER	\N	\N	7.2	6.4792e-05	gnomad_AF_nfe_pass	SLC26A4
1317211	7:107299883:G>T	107299883	NM_000441.2	\N	\N	\N	\N	\N		Unknown significance	\N	upstream_gene_variant	MODIFIER	\N	\N	0.365	0.000229621	gnomad_AF_afr_pass	SLC26A4
1317212	7:107299916:A>T	107299916	NM_000441.2	\N	\N	\N	\N	\N		Unknown significance	\N	upstream_gene_variant	MODIFIER	\N	\N	6.956	0.00118203	gnomad_AF_amr_pass	SLC26A4
1317213	7:107299924:A>G	107299924	NM_000441.2	\N	\N	\N	\N	\N		Unknown significance	\N	upstream_gene_variant	MODIFIER	\N	\N	3.038	0	gnomad_AF_afr_pass|gnomad_AF_amr_pass|gnomad_AF_eas_pass|gnomad_AF_nfe_pass	SLC26A4
1317214	7:107299935:C>T	107299935	NM_000441.2	\N	\N	\N	\N	\N		Unknown significance	\N	upstream_gene_variant	MODIFIER	\N	\N	0.246	\N	\N	SLC26A4
1317215	7:107299936:G>A	107299936	NM_000441.2	\N	\N	\N	\N	\N		Benign	\N	upstream_gene_variant	MODIFIER	\N	\N	0.477	0.00528129	gnomad_AF_afr_pass	SLC26A4
1317216	7:107299939:T>C	107299939	NM_000441.2	\N	\N	\N	\N	\N		Unknown significance	\N	upstream_gene_variant	MODIFIER	\N	\N	2.041	0	gnomad_AF_afr_pass|gnomad_AF_amr_pass|gnomad_AF_eas_pass|gnomad_AF_nfe_pass	SLC26A4
1317217	7:107299944:A>C	107299944	NM_000441.2	\N	\N	\N	\N	\N		Unknown significance	\N	upstream_gene_variant	MODIFIER	\N	\N	7.087	\N	\N	SLC26A4
1317218	7:107299947:C>T	107299947	NM_000441.2	\N	\N	\N	\N	\N		Benign	\N	upstream_gene_variant	MODIFIER	\N	\N	3.605	0.00838502	gnomad_AF_afr_pass	SLC26A4
1317219	7:107299961:A>T	107299961	NM_000441.2	\N	\N	\N	\N	\N		Unknown significance	\N	upstream_gene_variant	MODIFIER	\N	\N	2.361	\N	\N	SLC26A4
1317220	7:107299968:A>G	107299968	NM_000441.2	\N	\N	\N	\N	\N		Unknown significance	\N	upstream_gene_variant	MODIFIER	\N	\N	1.124	\N	\N	SLC26A4
1317221	7:107299969:T>C	107299969	NM_000441.2	\N	\N	\N	\N	\N		Unknown significance	\N	upstream_gene_variant	MODIFIER	\N	\N	0.822	\N	\N	SLC26A4
1317222	7:107299978:G>A	107299978	NM_000441.2	\N	\N	\N	\N	\N		Unknown significance	\N	upstream_gene_variant	MODIFIER	\N	\N	1.209	6.4792e-05	gnomad_AF_nfe_pass	SLC26A4
1317223	7:107299985:A>G	107299985	NM_000441.2	\N	\N	\N	\N	\N		Unknown significance	\N	upstream_gene_variant	MODIFIER	\N	\N	7.999	0.000114784	gnomad_AF_afr_pass	SLC26A4
1317224	7:107300008:A>G	107300008	NM_000441.2	\N	\N	\N	\N	\N		Unknown significance	\N	upstream_gene_variant	MODIFIER	\N	\N	1.855	\N	\N	SLC26A4
1317225	7:107300009:G>A	107300009	NM_000441.2	\N	\N	\N	\N	\N		Unknown significance	\N	upstream_gene_variant	MODIFIER	\N	\N	0.987	0.00011489	gnomad_AF_afr_pass	SLC26A4
1317226	7:107300012:C>T	107300012	NM_000441.2	\N	\N	\N	\N	\N		Unknown significance	\N	upstream_gene_variant	MODIFIER	\N	\N	0.568	0.000641026	gnomad_AF_eas_pass	SLC26A4
1317227	7:107300021:A>C	107300021	NM_000441.2	\N	\N	\N	\N	\N		Unknown significance	\N	upstream_gene_variant	MODIFIER	\N	\N	6.06	0.000344669	gnomad_AF_afr_pass	SLC26A4
1317228	7:107300041:C>T	107300041	NM_000441.2	\N	\N	\N	\N	\N		Unknown significance	\N	upstream_gene_variant	MODIFIER	\N	\N	7.488	0.00162211	gnomad_AF_nfe_pass	SLC26A4
1317229	7:107300046:A>G	107300046	NM_000441.2	\N	\N	\N	\N	\N		Unknown significance	\N	upstream_gene_variant	MODIFIER	\N	\N	2.715	\N	\N	SLC26A4
1317230	7:107300047:T>G	107300047	NM_000441.2	\N	\N	\N	\N	\N		Unknown significance	\N	upstream_gene_variant	MODIFIER	\N	\N	0.903	0.00162043	gnomad_AF_nfe_pass	SLC26A4
1317231	7:107300055:G>A	107300055	NM_000441.2	\N	\N	\N	\N	\N		Unknown significance	\N	upstream_gene_variant	MODIFIER	\N	\N	6.145	0.000129735	gnomad_AF_nfe_pass	SLC26A4
1317232	7:107300063:C>A	107300063	NM_000441.2	\N	\N	\N	\N	\N		Unknown significance	\N	upstream_gene_variant	MODIFIER	\N	\N	1.452	0.000115075	gnomad_AF_afr_pass	SLC26A4
1317233	7:107300064:C>A	107300064	NM_000441.2	\N	\N	\N	\N	\N		Unknown significance	\N	upstream_gene_variant	MODIFIER	\N	\N	1.824	0.00011542	gnomad_AF_afr_pass	SLC26A4
1317234	7:107300071:G>A	107300071	NM_000441.2	\N	\N	\N	\N	\N		Unknown significance	\N	upstream_gene_variant	MODIFIER	\N	\N	3.131	0.000116198	gnomad_AF_afr_pass	SLC26A4
1317235	7:107300073:C>CA	107300073	NM_000441.2	\N	\N	\N	\N	\N		Unknown significance	\N	upstream_gene_variant	MODIFIER	\N	\N	4.133	0.000198439	gnomad_AF_nfe_pass	SLC26A4
1317236	7:107300081:G>A	107300081	NM_000441.2	\N	\N	\N	\N	\N		Unknown significance	\N	upstream_gene_variant	MODIFIER	\N	\N	6.413	0.000344432	gnomad_AF_afr_pass	SLC26A4
1317237	7:107300082:C>T	107300082	NM_000441.2	\N	\N	\N	\N	\N		Unknown significance	\N	upstream_gene_variant	MODIFIER	\N	\N	4.61	\N	\N	SLC26A4
1317238	7:107300096:C>T	107300096	NM_000441.2	\N	\N	\N	\N	\N		Unknown significance	\N	upstream_gene_variant	MODIFIER	\N	\N	9.313	0.000129685	gnomad_AF_nfe_pass	SLC26A4
1317239	7:107300119:A>G	107300119	NM_000441.2	\N	\N	\N	\N	\N		Unknown significance	\N	upstream_gene_variant	MODIFIER	\N	\N	4.914	0.000115022	gnomad_AF_afr_pass	SLC26A4
1317240	7:107300134:C>CT	107300134	NM_000441.2	\N	\N	\N	\N	\N		Benign	\N	upstream_gene_variant	MODIFIER	\N	\N	5.745	0.0527886	gnomad_AF_nfe_pass	SLC26A4
1317241	7:107300139:C>A	107300139	NM_000441.2	\N	\N	\N	\N	\N		Unknown significance	\N	upstream_gene_variant	MODIFIER	\N	\N	7.164	0.000129618	gnomad_AF_nfe_pass	SLC26A4
1317242	7:107300139:C>G	107300139	NM_000441.2	\N	\N	\N	\N	\N		Benign	\N	upstream_gene_variant	MODIFIER	\N	\N	7.029	0.0526896	gnomad_AF_nfe_pass	SLC26A4
1317243	7:107300171:T>C	107300171	NM_000441.2	\N	\N	\N	\N	\N		Unknown significance	\N	upstream_gene_variant	MODIFIER	\N	\N	8.124	0.00149185	gnomad_AF_afr_pass	SLC26A4
1317244	7:107300194:A>AG	107300194	NM_000441.2	\N	\N	\N	\N	\N		Unknown significance	\N	upstream_gene_variant	MODIFIER	\N	\N	\N	\N	\N	SLC26A4
1317245	7:107300195:G>A	107300195	NM_000441.2	\N	\N	\N	\N	\N		Unknown significance	\N	upstream_gene_variant	MODIFIER	\N	\N	5.294	\N	\N	SLC26A4
1317246	7:107300208:G>A	107300208	NM_000441.2	\N	\N	\N	\N	\N		Unknown significance	\N	upstream_gene_variant	MODIFIER	\N	\N	0.073	\N	\N	SLC26A4
1317247	7:107300208:G>C	107300208	NM_000441.2	\N	\N	\N	\N	\N		Unknown significance	\N	upstream_gene_variant	MODIFIER	\N	\N	0.045	6.48256e-05	gnomad_AF_nfe_pass	SLC26A4
1317248	7:107300220:T>A	107300220	NM_000441.2	\N	\N	\N	\N	\N		Unknown significance	\N	upstream_gene_variant	MODIFIER	\N	\N	3.017	0.000229568	gnomad_AF_afr_pass	SLC26A4
1317249	7:107300224:T>C	107300224	NM_000441.2	\N	\N	\N	\N	\N		Unknown significance	\N	upstream_gene_variant	MODIFIER	\N	\N	6.728	0.000259168	gnomad_AF_nfe_pass	SLC26A4
1317250	7:107300232:A>T	107300232	NM_000441.2	\N	\N	\N	\N	\N		Unknown significance	\N	upstream_gene_variant	MODIFIER	\N	\N	6.747	\N	\N	SLC26A4
1317251	7:107300259:C>T	107300259	NM_000441.2	\N	\N	\N	\N	\N		Unknown significance	\N	upstream_gene_variant	MODIFIER	\N	\N	8.539	0.000573789	gnomad_AF_afr_pass	SLC26A4
1317252	7:107300269:A>G	107300269	NM_000441.2	\N	\N	\N	\N	\N		Unknown significance	\N	upstream_gene_variant	MODIFIER	\N	\N	5.601	0.000641849	gnomad_AF_eas_pass	SLC26A4
1317253	7:107300287:C>T	107300287	NM_000441.2	\N	\N	\N	\N	\N		Unknown significance	\N	upstream_gene_variant	MODIFIER	\N	\N	0.057	0.000129651	gnomad_AF_nfe_pass	SLC26A4
1317254	7:107300288:G>C	107300288	NM_000441.2	\N	\N	\N	\N	\N		Unknown significance	\N	upstream_gene_variant	MODIFIER	\N	\N	0.199	6.4834e-05	gnomad_AF_nfe_pass	SLC26A4
1317255	7:107300299:C>G	107300299	NM_000441.2	\N	\N	\N	\N	\N		Unknown significance	\N	upstream_gene_variant	MODIFIER	\N	\N	1.425	0.000129618	gnomad_AF_nfe_pass	SLC26A4
1317256	7:107300299:C>T	107300299	NM_000441.2	\N	\N	\N	\N	\N		Unknown significance	\N	upstream_gene_variant	MODIFIER	\N	\N	2.075	\N	\N	SLC26A4
1317257	7:107300300:T>G	107300300	NM_000441.2	\N	\N	\N	\N	\N		Unknown significance	\N	upstream_gene_variant	MODIFIER	\N	\N	5.717	0.000344432	gnomad_AF_afr_pass	SLC26A4
1317258	7:107300313:A>T	107300313	NM_000441.2	\N	\N	\N	\N	\N		Unknown significance	\N	upstream_gene_variant	MODIFIER	\N	\N	1.878	\N	\N	SLC26A4
1317259	7:107300321:T>C	107300321	NM_000441.2	\N	\N	\N	\N	\N		Unknown significance	\N	upstream_gene_variant	MODIFIER	\N	\N	1.82	0.000641026	gnomad_AF_eas_pass	SLC26A4
1317260	7:107300321:T>G	107300321	NM_000441.2	\N	\N	\N	\N	\N		Unknown significance	\N	upstream_gene_variant	MODIFIER	\N	\N	1.53	0.000114784	gnomad_AF_afr_pass	SLC26A4
1317261	7:107300325:G>A	107300325	NM_000441.2	\N	\N	\N	\N	\N		Benign	\N	upstream_gene_variant	MODIFIER	\N	\N	4.085	0.0628302	gnomad_AF_afr_pass	SLC26A4
1317262	7:107300332:T>C	107300332	NM_000441.2	\N	\N	\N	\N	\N		Benign	\N	upstream_gene_variant	MODIFIER	\N	\N	1.417	0.0182136	gnomad_AF_nfe_pass	SLC26A4
1317263	7:107300337:A>T	107300337	NM_000441.2	\N	\N	\N	\N	\N		Unknown significance	\N	upstream_gene_variant	MODIFIER	\N	\N	4.086	\N	\N	SLC26A4
1317264	7:107300340:A>C	107300340	NM_000441.2	\N	\N	\N	\N	\N		Benign	\N	upstream_gene_variant	MODIFIER	\N	\N	3.425	0.700039	gnomad_AF_nfe_pass	SLC26A4
1317265	7:107300365:TC>T	107300365	NM_000441.2	\N	\N	\N	\N	\N		Unknown significance	\N	upstream_gene_variant	MODIFIER	\N	\N	5.053	6.48256e-05	gnomad_AF_nfe_pass	SLC26A4
1317266	7:107300366:C>G	107300366	NM_000441.2	\N	\N	\N	\N	\N		Unknown significance	\N	upstream_gene_variant	MODIFIER	\N	\N	3.341	0.002574	gnomad_AF_eas_pass	SLC26A4
1317267	7:107300366:C>T	107300366	NM_000441.2	\N	\N	\N	\N	\N		Unknown significance	\N	upstream_gene_variant	MODIFIER	\N	\N	4.302	\N	\N	SLC26A4
1317268	7:107300369:A>C	107300369	NM_000441.2	\N	\N	\N	\N	\N		Unknown significance	\N	upstream_gene_variant	MODIFIER	\N	\N	7.085	0.000114705	gnomad_AF_afr_pass	SLC26A4
1317269	7:107300393:A>G	107300393	NM_000441.2	\N	\N	\N	\N	\N		Unknown significance	\N	upstream_gene_variant	MODIFIER	\N	\N	4.428	0.000642674	gnomad_AF_eas_pass	SLC26A4
1317270	7:107300403:G>A	107300403	NM_000441.2	\N	\N	\N	\N	\N		Unknown significance	\N	upstream_gene_variant	MODIFIER	\N	\N	2.929	0.000641026	gnomad_AF_eas_pass	SLC26A4
1317271	7:107300415:T>G	107300415	NM_000441.2	\N	\N	\N	\N	\N		Unknown significance	\N	upstream_gene_variant	MODIFIER	\N	\N	6.366	0.000114863	gnomad_AF_afr_pass	SLC26A4
1317272	7:107300432:G>A	107300432	NM_000441.2	\N	\N	\N	\N	\N		Unknown significance	\N	upstream_gene_variant	MODIFIER	\N	\N	0.822	\N	\N	SLC26A4
1317273	7:107300443:C>A	107300443	NM_000441.2	\N	\N	\N	\N	\N		Unknown significance	\N	upstream_gene_variant	MODIFIER	\N	\N	12.03	0.0025641	gnomad_AF_eas_pass	SLC26A4
1317274	7:107300443:C>G	107300443	NM_000441.2	\N	\N	\N	\N	\N		Unknown significance	\N	upstream_gene_variant	MODIFIER	\N	\N	11.95	\N	\N	SLC26A4
1317275	7:107300446:C>A	107300446	NM_000441.2	\N	\N	\N	\N	\N		Unknown significance	\N	upstream_gene_variant	MODIFIER	\N	\N	11.43	0.000114758	gnomad_AF_afr_pass	SLC26A4
1317276	7:107300446:C>T	107300446	NM_000441.2	\N	\N	\N	\N	\N		Unknown significance	\N	upstream_gene_variant	MODIFIER	\N	\N	11.76	0.000114758	gnomad_AF_afr_pass	SLC26A4
1317277	7:107300463:G>C	107300463	NM_000441.2	\N	\N	\N	\N	\N		Unknown significance	\N	upstream_gene_variant	MODIFIER	\N	\N	2.123	\N	\N	SLC26A4
1317278	7:107300474:A>T	107300474	NM_000441.2	\N	\N	\N	\N	\N		Unknown significance	\N	upstream_gene_variant	MODIFIER	\N	\N	4.755	\N	\N	SLC26A4
1317279	7:107300476:C>G	107300476	NM_000441.2	\N	\N	\N	\N	\N		Unknown significance	\N	upstream_gene_variant	MODIFIER	\N	\N	6.237	\N	\N	SLC26A4
1317280	7:107300480:C>T	107300480	NM_000441.2	\N	\N	\N	\N	\N		Unknown significance	\N	upstream_gene_variant	MODIFIER	\N	\N	1.158	\N	\N	SLC26A4
1317281	7:107300513:T>G	107300513	NM_000441.2	\N	\N	\N	\N	\N		Unknown significance	\N	upstream_gene_variant	MODIFIER	\N	\N	1.033	0	gnomad_AF_afr_pass|gnomad_AF_amr_pass|gnomad_AF_eas_pass|gnomad_AF_nfe_pass	SLC26A4
1317282	7:107300520:C>G	107300520	NM_000441.2	\N	\N	\N	\N	\N		Unknown significance	\N	upstream_gene_variant	MODIFIER	\N	\N	2.184	\N	\N	SLC26A4
1317283	7:107300538:G>A	107300538	NM_000441.2	\N	\N	\N	\N	\N		Unknown significance	\N	upstream_gene_variant	MODIFIER	\N	\N	8.147	0.000344353	gnomad_AF_afr_pass	SLC26A4
1317284	7:107300539:T>C	107300539	NM_000441.2	\N	\N	\N	\N	\N		Unknown significance	\N	upstream_gene_variant	MODIFIER	\N	\N	9.287	0.000641849	gnomad_AF_eas_pass	SLC26A4
1317285	7:107300581:G>A	107300581	NM_000441.2	\N	\N	\N	\N	\N		Unknown significance	\N	upstream_gene_variant	MODIFIER	\N	\N	3.852	0.000114758	gnomad_AF_afr_pass	SLC26A4
1317286	7:107300581:G>C	107300581	NM_000441.2	\N	\N	\N	\N	\N		Unknown significance	\N	upstream_gene_variant	MODIFIER	\N	\N	2.864	0.000229516	gnomad_AF_afr_pass	SLC26A4
1317287	7:107300592:T>A	107300592	NM_000441.2	\N	\N	\N	\N	\N		Unknown significance	\N	upstream_gene_variant	MODIFIER	\N	\N	5.457	0.000194628	gnomad_AF_nfe_pass	SLC26A4
1317288	7:107300597:C>T	107300597	NM_000441.2	\N	\N	\N	\N	\N		Unknown significance	\N	upstream_gene_variant	MODIFIER	\N	\N	1.578	6.48424e-05	gnomad_AF_nfe_pass	SLC26A4
1317289	7:107300598:T>C	107300598	NM_000441.2	\N	\N	\N	\N	\N		Unknown significance	\N	upstream_gene_variant	MODIFIER	\N	\N	3.94	6.48677e-05	gnomad_AF_nfe_pass	SLC26A4
1317290	7:107300615:T>C	107300615	NM_000441.2	\N	\N	\N	\N	\N		Unknown significance	\N	upstream_gene_variant	MODIFIER	\N	\N	3.075	\N	\N	SLC26A4
1317291	7:107300623:A>T	107300623	NM_000441.2	\N	\N	\N	\N	\N		Benign	\N	upstream_gene_variant	MODIFIER	\N	\N	5.02	0.0205558	gnomad_AF_afr_pass	SLC26A4
1317292	7:107300632:T>C	107300632	NM_000441.2	\N	\N	\N	\N	\N		Unknown significance	\N	upstream_gene_variant	MODIFIER	\N	\N	2.354	0.000114784	gnomad_AF_afr_pass	SLC26A4
1317293	7:107300635:T>C	107300635	NM_000441.2	\N	\N	\N	\N	\N		Benign	\N	upstream_gene_variant	MODIFIER	\N	\N	5.738	0.00577697	gnomad_AF_nfe_pass	SLC26A4
1317294	7:107300643:A>T	107300643	NM_000441.2	\N	\N	\N	\N	\N		Unknown significance	\N	upstream_gene_variant	MODIFIER	\N	\N	2.576	0.00369794	gnomad_AF_nfe_pass	SLC26A4
1317295	7:107300649:T>A	107300649	NM_000441.2	\N	\N	\N	\N	\N		Unknown significance	\N	upstream_gene_variant	MODIFIER	\N	\N	0.922	0.000114758	gnomad_AF_afr_pass	SLC26A4
1317296	7:107300650:C>G	107300650	NM_000441.2	\N	\N	\N	\N	\N		Unknown significance	\N	upstream_gene_variant	MODIFIER	\N	\N	3.234	0.000114758	gnomad_AF_afr_pass	SLC26A4
1317297	7:107300659:T>C	107300659	NM_000441.2	\N	\N	\N	\N	\N		Unknown significance	\N	upstream_gene_variant	MODIFIER	\N	\N	3.544	0.000641849	gnomad_AF_eas_pass	SLC26A4
1317298	7:107300661:CAGG>C	107300661	NM_000441.2	\N	\N	\N	\N	\N		Unknown significance	\N	upstream_gene_variant	MODIFIER	\N	\N	7.536	0.000194679	gnomad_AF_nfe_pass	SLC26A4
1317299	7:107300669:T>A	107300669	NM_000441.2	\N	\N	\N	\N	\N		Unknown significance	\N	upstream_gene_variant	MODIFIER	\N	\N	2.622	\N	\N	SLC26A4
1317300	7:107300670:G>A	107300670	NM_000441.2	\N	\N	\N	\N	\N		Unknown significance	\N	upstream_gene_variant	MODIFIER	\N	\N	5.893	\N	\N	SLC26A4
1317301	7:107300672:G>A	107300672	NM_000441.2	\N	\N	\N	\N	\N		Unknown significance	\N	upstream_gene_variant	MODIFIER	\N	\N	10.95	\N	\N	SLC26A4
1317302	7:107300678:G>A	107300678	NM_000441.2	\N	\N	\N	\N	\N		Unknown significance	\N	upstream_gene_variant	MODIFIER	\N	\N	0.755	\N	\N	SLC26A4
1317303	7:107300678:G>GA	107300678	NM_000441.2	\N	\N	\N	\N	\N		Benign	\N	upstream_gene_variant	MODIFIER	\N	\N	2.506	0.0367342	gnomad_AF_afr_pass	SLC26A4
1317304	7:107300682:A>C	107300682	NM_000441.2	\N	\N	\N	\N	\N		Unknown significance	\N	upstream_gene_variant	MODIFIER	\N	\N	0.358	0.000129601	gnomad_AF_nfe_pass	SLC26A4
1317305	7:107300687:G>C	107300687	NM_000441.2	\N	\N	\N	\N	\N		Unknown significance	\N	upstream_gene_variant	MODIFIER	\N	\N	1.078	0.000229779	gnomad_AF_afr_pass	SLC26A4
1317306	7:107300690:T>C	107300690	NM_000441.2	\N	\N	\N	\N	\N		Unknown significance	\N	upstream_gene_variant	MODIFIER	\N	\N	1.241	0.000129971	gnomad_AF_nfe_pass	SLC26A4
1317307	7:107300694:G>A	107300694	NM_000441.2	\N	\N	\N	\N	\N		Unknown significance	\N	upstream_gene_variant	MODIFIER	\N	\N	0.13	\N	\N	SLC26A4
1317308	7:107300695:T>A	107300695	NM_000441.2	\N	\N	\N	\N	\N		Unknown significance	\N	upstream_gene_variant	MODIFIER	\N	\N	0.655	0	gnomad_AF_afr_pass|gnomad_AF_amr_pass|gnomad_AF_eas_pass|gnomad_AF_nfe_pass	SLC26A4
1317309	7:107300696:G>T	107300696	NM_000441.2	\N	\N	\N	\N	\N		Benign	\N	upstream_gene_variant	MODIFIER	\N	\N	3.087	0.0525224	gnomad_AF_nfe_pass	SLC26A4
1317310	7:107300711:A>T	107300711	NM_000441.2	\N	\N	\N	\N	\N		Unknown significance	\N	upstream_gene_variant	MODIFIER	\N	\N	8.986	\N	\N	SLC26A4
1317311	7:107300712:C>T	107300712	NM_000441.2	\N	\N	\N	\N	\N		Unknown significance	\N	upstream_gene_variant	MODIFIER	\N	\N	2.404	0.00235849	gnomad_AF_amr_pass	SLC26A4
1317312	7:107300718:C>T	107300718	NM_000441.2	\N	\N	\N	\N	\N		Benign	\N	upstream_gene_variant	MODIFIER	\N	\N	2.529	0.00539362	gnomad_AF_afr_pass	SLC26A4
1317313	7:107300719:G>T	107300719	NM_000441.2	\N	\N	\N	\N	\N		Unknown significance	\N	upstream_gene_variant	MODIFIER	\N	\N	0.533	0.000229516	gnomad_AF_afr_pass	SLC26A4
1317314	7:107300727:T>C	107300727	NM_000441.2	\N	\N	\N	\N	\N		Unknown significance	\N	upstream_gene_variant	MODIFIER	\N	\N	8.268	0.000229568	gnomad_AF_afr_pass	SLC26A4
1317315	7:107300731:A>G	107300731	NM_000441.2	\N	\N	\N	\N	\N		Unknown significance	\N	upstream_gene_variant	MODIFIER	\N	\N	12.49	0.000917852	gnomad_AF_afr_pass	SLC26A4
1317316	7:107300734:G>C	107300734	NM_000441.2	\N	\N	\N	\N	\N		Benign	\N	upstream_gene_variant	MODIFIER	\N	\N	16.56	0.0529252	gnomad_AF_nfe_pass	SLC26A4
1317317	7:107300743:A>T	107300743	NM_000441.2	\N	\N	\N	\N	\N		Unknown significance	\N	upstream_gene_variant	MODIFIER	\N	\N	0.367	\N	\N	SLC26A4
1317318	7:107300745:C>T	107300745	NM_000441.2	\N	\N	\N	\N	\N		Unknown significance	\N	upstream_gene_variant	MODIFIER	\N	\N	0.209	\N	\N	SLC26A4
1317319	7:107300756:G>A	107300756	NM_000441.2	\N	\N	\N	\N	\N		Unknown significance	\N	upstream_gene_variant	MODIFIER	\N	\N	1.23	0.000114732	gnomad_AF_afr_pass	SLC26A4
1317320	7:107300762:G>A	107300762	NM_000441.2	\N	\N	\N	\N	\N		Unknown significance	\N	upstream_gene_variant	MODIFIER	\N	\N	4.113	0.000114758	gnomad_AF_afr_pass	SLC26A4
1317321	7:107300765:G>T	107300765	NM_000441.2	\N	\N	\N	\N	\N		Unknown significance	\N	upstream_gene_variant	MODIFIER	\N	\N	0.617	\N	\N	SLC26A4
1317322	7:107300776:T>C	107300776	NM_000441.2	\N	\N	\N	\N	\N		Unknown significance	\N	upstream_gene_variant	MODIFIER	\N	\N	8.998	0.00117925	gnomad_AF_amr_pass	SLC26A4
1317323	7:107300778:A>C	107300778	NM_000441.2	\N	\N	\N	\N	\N		Unknown significance	\N	upstream_gene_variant	MODIFIER	\N	\N	8.487	6.48256e-05	gnomad_AF_nfe_pass	SLC26A4
1317324	7:107300798:C>T	107300798	NM_000441.2	\N	\N	\N	\N	\N		Unknown significance	\N	upstream_gene_variant	MODIFIER	\N	\N	5.347	\N	\N	SLC26A4
1317325	7:107300800:C>G	107300800	NM_000441.2	\N	\N	\N	\N	\N		Unknown significance	\N	upstream_gene_variant	MODIFIER	\N	\N	6.906	6.48088e-05	gnomad_AF_nfe_pass	SLC26A4
1317326	7:107300817:A>C	107300817	NM_000441.2	\N	\N	\N	\N	\N		Unknown significance	\N	upstream_gene_variant	MODIFIER	\N	\N	5.603	\N	\N	SLC26A4
1317327	7:107300818:T>C	107300818	NM_000441.2	\N	\N	\N	\N	\N		Unknown significance	\N	upstream_gene_variant	MODIFIER	\N	\N	5.793	0.00128535	gnomad_AF_eas_pass	SLC26A4
1317328	7:107300834:GA>G	107300834	NM_000441.2	\N	\N	\N	\N	\N		Unknown significance	\N	upstream_gene_variant	MODIFIER	\N	\N	6.625	0.000194426	gnomad_AF_nfe_pass	SLC26A4
1317329	7:107300841:T>C	107300841	NM_000441.2	\N	\N	\N	\N	\N		Unknown significance	\N	upstream_gene_variant	MODIFIER	\N	\N	10.72	0.000114784	gnomad_AF_afr_pass	SLC26A4
1317330	7:107300859:T>C	107300859	NM_000441.2	\N	\N	\N	\N	\N		Unknown significance	\N	upstream_gene_variant	MODIFIER	\N	\N	7.36	0	gnomad_AF_afr_pass|gnomad_AF_amr_pass|gnomad_AF_eas_pass|gnomad_AF_nfe_pass	SLC26A4
1317331	7:107300865:T>A	107300865	NM_000441.2	\N	\N	\N	\N	\N		Unknown significance	\N	upstream_gene_variant	MODIFIER	\N	\N	7.187	0.000641026	gnomad_AF_eas_pass	SLC26A4
1317332	7:107300865:T>C	107300865	NM_000441.2	\N	\N	\N	\N	\N		Unknown significance	\N	upstream_gene_variant	MODIFIER	\N	\N	7.383	0.000114705	gnomad_AF_afr_pass	SLC26A4
1317333	7:107300892:C>G	107300892	NM_000441.2	\N	\N	\N	\N	\N		Unknown significance	\N	upstream_gene_variant	MODIFIER	\N	\N	5.525	0.000114732	gnomad_AF_afr_pass	SLC26A4
1317334	7:107300896:C>G	107300896	NM_000441.2	\N	\N	\N	\N	\N		Unknown significance	\N	upstream_gene_variant	MODIFIER	\N	\N	5.939	0.000259336	gnomad_AF_nfe_pass	SLC26A4
1317335	7:107300897:C>A	107300897	NM_000441.2	\N	\N	\N	\N	\N		Unknown significance	\N	upstream_gene_variant	MODIFIER	\N	\N	5.297	6.48004e-05	gnomad_AF_nfe_pass	SLC26A4
1317336	7:107300898:C>T	107300898	NM_000441.2	\N	\N	\N	\N	\N		Unknown significance	\N	upstream_gene_variant	MODIFIER	\N	\N	8.058	6.48172e-05	gnomad_AF_nfe_pass	SLC26A4
1317337	7:107300908:G>A	107300908	NM_000441.2	\N	\N	\N	\N	\N		Unknown significance	\N	upstream_gene_variant	MODIFIER	\N	\N	6.876	0.000114811	gnomad_AF_afr_pass	SLC26A4
1317338	7:107300923:A>G	107300923	NM_000441.2	\N	\N	\N	\N	\N		Unknown significance	\N	upstream_gene_variant	MODIFIER	\N	\N	9.211	6.48424e-05	gnomad_AF_nfe_pass	SLC26A4
1317339	7:107300938:A>C	107300938	NM_000441.2	\N	\N	\N	\N	\N		Unknown significance	\N	upstream_gene_variant	MODIFIER	\N	\N	0.746	0.00118203	gnomad_AF_amr_pass	SLC26A4
1317340	7:107300940:G>T	107300940	NM_000441.2	\N	\N	\N	\N	\N		Unknown significance	\N	upstream_gene_variant	MODIFIER	\N	\N	3.097	6.48508e-05	gnomad_AF_nfe_pass	SLC26A4
1317341	7:107300957:C>G	107300957	NM_000441.2	\N	\N	\N	\N	\N		Benign	\N	upstream_gene_variant	MODIFIER	\N	\N	0.285	0.0322618	gnomad_AF_afr_pass	SLC26A4
1317342	7:107300960:G>C	107300960	NM_000441.2	\N	\N	\N	\N	\N		Benign	\N	upstream_gene_variant	MODIFIER	\N	\N	6.645	0.00596741	gnomad_AF_afr_pass	SLC26A4
1317343	7:107300997:C>T	107300997	NM_000441.2	\N	\N	\N	\N	\N		Unknown significance	\N	upstream_gene_variant	MODIFIER	\N	\N	7.669	6.48593e-05	gnomad_AF_nfe_pass	SLC26A4
1317344	7:107300999:G>A	107300999	NM_000441.2	\N	\N	\N	\N	\N		Unknown significance	\N	upstream_gene_variant	MODIFIER	\N	\N	8.979	0.000114811	gnomad_AF_afr_pass	SLC26A4
1317345	7:107301006:A>T	107301006	NM_000441.2	\N	\N	\N	\N	\N		Unknown significance	\N	upstream_gene_variant	MODIFIER	\N	\N	9.477	0.000129836	gnomad_AF_nfe_pass	SLC26A4
1317346	7:107301011:G>A	107301011	NM_000441.2	\N	\N	\N	\N	\N		Unknown significance	\N	upstream_gene_variant	MODIFIER	\N	\N	4.511	0.000114784	gnomad_AF_afr_pass	SLC26A4
1317347	7:107301027:G>C	107301027	NM_000441.2	\N	\N	\N	\N	\N		Unknown significance	\N	upstream_gene_variant	MODIFIER	\N	\N	7.832	0.000114732	gnomad_AF_afr_pass	SLC26A4
1317348	7:107301031:C>G	107301031	NM_000441.2	\N	\N	\N	\N	\N		Unknown significance	\N	upstream_gene_variant	MODIFIER	\N	\N	2.859	\N	\N	SLC26A4
1317349	7:107301039:G>A	107301039	NM_000441.2	\N	\N	\N	\N	\N		Unknown significance	\N	upstream_gene_variant	MODIFIER	\N	\N	9.777	0	gnomad_AF_afr_pass|gnomad_AF_amr_pass|gnomad_AF_eas_pass|gnomad_AF_nfe_pass	SLC26A4
1317350	7:107301048:C>T	107301048	NM_000441.2	\N	\N	\N	\N	\N		Unknown significance	\N	upstream_gene_variant	MODIFIER	\N	\N	14.9	6.49182e-05	gnomad_AF_nfe_pass	SLC26A4
1317351	7:107301050:G>A	107301050	NM_000441.2	\N	\N	\N	\N	\N		Unknown significance	\N	upstream_gene_variant	MODIFIER	\N	\N	15.76	0.00117925	gnomad_AF_amr_pass	SLC26A4
1317352	7:107301055:C>T	107301055	NM_000441.2	\N	\N	\N	\N	\N		Unknown significance	\N	upstream_gene_variant	MODIFIER	\N	\N	15.95	0.00384615	gnomad_AF_eas_pass	SLC26A4
1317353	7:107301056:C>T	107301056	NM_000441.2	\N	\N	\N	\N	\N		Unknown significance	\N	upstream_gene_variant	MODIFIER	\N	\N	15.33	0.00353774	gnomad_AF_amr_pass	SLC26A4
1317354	7:107301064:G>A	107301064	NM_000441.2	\N	\N	\N	\N	\N		Unknown significance	\N	upstream_gene_variant	MODIFIER	\N	\N	11.79	0.00011489	gnomad_AF_afr_pass	SLC26A4
1317355	7:107301069:C>T	107301069	NM_000441.2	\N	\N	\N	\N	\N		Unknown significance	\N	upstream_gene_variant	MODIFIER	\N	\N	9.07	0	gnomad_AF_afr_pass|gnomad_AF_amr_pass|gnomad_AF_eas_pass|gnomad_AF_nfe_pass	SLC26A4
1317356	7:107301072:G>A	107301072	NM_000441.2	\N	\N	\N	\N	\N		Unknown significance	\N	upstream_gene_variant	MODIFIER	\N	\N	9.198	\N	\N	SLC26A4
1317357	7:107301092:G>A	107301092	NM_000441.2	\N	\N	\N	\N	\N		Unknown significance	\N	upstream_gene_variant	MODIFIER	\N	\N	9.802	0.00128205	gnomad_AF_eas_pass	SLC26A4
1317358	7:107301095:T>C	107301095	NM_000441.2	\N	\N	\N	\N	\N		Unknown significance	\N	upstream_gene_variant	MODIFIER	\N	\N	11.71	\N	\N	SLC26A4
1317359	7:107301115:A>T	107301115	NM_000441.2	\N	\N	\N	\N	\N		Unknown significance	Pendred syndrome; Enlarged vestibular aqueduct	upstream_gene_variant	MODIFIER	\N	\N	9.658	0.00117925	gnomad_AF_amr_pass	SLC26A4
1317360	7:107301118:A>G	107301118	NM_000441.2	\N	\N	\N	\N	\N		Unknown significance	Enlarged vestibular aqueduct; Pendred syndrome	upstream_gene_variant	MODIFIER	\N	\N	11.88	0.00321337	gnomad_AF_eas_pass	SLC26A4
1317361	7:107301123:T>G	107301123	NM_000441.2	\N	\N	\N	\N	\N		Unknown significance	\N	upstream_gene_variant	MODIFIER	\N	\N	9.572	\N	\N	SLC26A4
1317362	7:107301132:T>A	107301132	NM_000441.2	\N	\N	\N	\N	\N		Unknown significance	\N	upstream_gene_variant	MODIFIER	\N	\N	13.79	0.000114784	gnomad_AF_afr_pass	SLC26A4
1317363	7:107301140:T>C	107301140	NM_000441.2	\N	\N	\N	\N	\N		Unknown significance	\N	upstream_gene_variant	MODIFIER	\N	\N	13.12	0.000641026	gnomad_AF_eas_pass	SLC26A4
1317364	7:107301143:G>C	107301143	NM_000441.2	\N	\N	\N	\N	\N		Unknown significance	\N	upstream_gene_variant	MODIFIER	\N	\N	10.38	0	gnomad_AF_afr_pass|gnomad_AF_amr_pass|gnomad_AF_eas_pass|gnomad_AF_nfe_pass	SLC26A4
1317365	7:107301146:C>T	107301146	NM_000441.2	\N	\N	\N	\N	\N		Unknown significance	\N	upstream_gene_variant	MODIFIER	\N	\N	10.21	0.00011489	gnomad_AF_afr_pass	SLC26A4
1317366	7:107301147:G>A	107301147	NM_000441.2	\N	\N	\N	\N	\N		Unknown significance	\N	upstream_gene_variant	MODIFIER	\N	\N	10.47	0.00117925	gnomad_AF_amr_pass	SLC26A4
1317367	7:107301160:C>T	107301160	NM_000441.2	\N	\N	\N	\N	\N		Unknown significance	\N	upstream_gene_variant	MODIFIER	\N	\N	13.56	0.000259336	gnomad_AF_nfe_pass	SLC26A4
1317368	7:107301165:C>T	107301165	NM_000441.2	\N	\N	\N	\N	\N		Unknown significance	Pendred syndrome; Enlarged vestibular aqueduct	upstream_gene_variant	MODIFIER	\N	\N	11.98	0.00032417	gnomad_AF_nfe_pass	SLC26A4
1317369	7:107301201:T>C	107301201	NM_000441.2	\N	\N	\N	\N	\N		Pathogenic	Pendred syndrome	upstream_gene_variant	MODIFIER	\N	\N	16.98	0.00337137	gnomad_AF_nfe_pass	SLC26A4
1317370	7:107301222:C>T	107301222	NM_000441.2	\N	\N	\N	\N	\N		Unknown significance	\N	upstream_gene_variant	MODIFIER	\N	\N	11.63	0.000778513	gnomad_AF_nfe_pass	SLC26A4
1317371	7:107301236:A>G	107301236	NM_000441.2	\N	\N	\N	\N	\N		Unknown significance	\N	upstream_gene_variant	MODIFIER	\N	\N	11.41	0.000229568	gnomad_AF_afr_pass	SLC26A4
1317372	7:107301238:C>G	107301238	NM_000441.2	\N	\N	\N	\N	\N		Benign	\N	upstream_gene_variant	MODIFIER	\N	\N	12.73	0.261724	gnomad_AF_afr_pass	SLC26A4
1317373	7:107301238:C>T	107301238	NM_000441.2	\N	\N	\N	\N	\N		Likely benign	\N	upstream_gene_variant	MODIFIER	\N	\N	12.79	0	gnomad_AF_afr_pass|gnomad_AF_amr_pass|gnomad_AF_eas_pass|gnomad_AF_nfe_pass	SLC26A4
1317374	7:107301240:C>G	107301240	NM_000441.2	\N	\N	\N	\N	\N		Unknown significance	\N	upstream_gene_variant	MODIFIER	\N	\N	15.22	\N	\N	SLC26A4
1317375	7:107301244:A>G	107301244	NM_000441.2	\N	\N	\N	\N	\N		Pathogenic	Enlarged vestibular aqueduct	upstream_gene_variant	MODIFIER	\N	\N	18.04	0.00149254	gnomad_AF_afr_pass	SLC26A4
1317376	7:107301252:C>T	107301252	NM_000441.2	\N	\N	\N	\N	\N		Unknown significance	\N	upstream_gene_variant	MODIFIER	\N	\N	15.01	0.000114758	gnomad_AF_afr_pass	SLC26A4
1317377	7:107301253:G>A	107301253	NM_000441.2	\N	\N	\N	\N	\N		Unknown significance	\N	upstream_gene_variant	MODIFIER	\N	\N	9.364	0.000344274	gnomad_AF_afr_pass	SLC26A4
1317378	7:107301260:T>G	107301260	NM_000441.2	\N	\N	\N	\N	\N		Unknown significance	\N	upstream_gene_variant	MODIFIER	\N	\N	9.317	\N	\N	SLC26A4
1317379	7:107301264:C>T	107301264	NM_000441.2	\N	\N	\N	\N	\N		Unknown significance	Enlarged vestibular aqueduct; Pendred syndrome	upstream_gene_variant	MODIFIER	\N	\N	12.47	\N	\N	SLC26A4
1317380	7:107301271:G>A	107301271	NM_000441.2	\N	\N	\N	\N	\N		Unknown significance	\N	upstream_gene_variant	MODIFIER	\N	\N	14.08	6.48761e-05	gnomad_AF_nfe_pass	SLC26A4
1317381	7:107301277:C>T	107301277	NM_000441.2	NM_000441.2:c.-27C>T	\N	\N	44582	\N		Unknown significance	\N	5_prime_UTR_variant	MODIFIER	\N	\N	11.61	0.000194679	gnomad_AF_nfe_pass	SLC26A4
1317382	7:107301285:G>T	107301285	NM_000441.2	NM_000441.2:c.-19G>T	\N	\N	44582	\N		Unknown significance	\N	5_prime_UTR_variant	MODIFIER	\N	\N	10.57	0.00011489	gnomad_AF_afr_pass	SLC26A4
1317383	7:107301289:G>C	107301289	NM_000441.2	NM_000441.2:c.-15G>C	\N	\N	44582	\N		Unknown significance	\N	5_prime_UTR_variant	MODIFIER	\N	\N	5.635	0.000229674	gnomad_AF_afr_pass	SLC26A4
1317384	7:107301292:C>T	107301292	NM_000441.2	NM_000441.2:c.-12C>T	\N	\N	44582	\N		Unknown significance	\N	5_prime_UTR_variant	MODIFIER	\N	\N	12.34	\N	\N	SLC26A4
1317385	7:107301296:G>A	107301296	NM_000441.2	NM_000441.2:c.-8G>A	\N	\N	44582	\N		Unknown significance	Pendred syndrome; Enlarged vestibular aqueduct	5_prime_UTR_variant	MODIFIER	\N	\N	11.4	\N	\N	SLC26A4
1317386	7:107301301:G>A	107301301	NM_000441.2	NM_000441.2:c.-4+1G>A	\N	\N	\N	44581		Likely pathogenic	NSHL/ autosomal recessive DFNB4	splice_donor_variant	HIGH	\N	\N	32	\N	\N	SLC26A4
1317387	7:107301301:G>C	107301301	NM_000441.2	NM_000441.2:c.-4+1G>C	\N	\N	\N	44581		Pathogenic	Hearing loss	splice_donor_variant	HIGH	\N	\N	32	\N	\N	SLC26A4
1317388	7:107301302:T>G	107301302	NM_000441.2	NM_000441.2:c.-4+2T>G	\N	\N	\N	44581		Unknown significance	\N	splice_donor_variant	HIGH	\N	\N	32	\N	\N	SLC26A4
1317389	7:107301305:G>A	107301305	NM_000441.2	NM_000441.2:c.-4+5G>A	\N	\N	\N	44581		Likely pathogenic	Rare genetic deafness	splice_region_variant&intron_variant	LOW	\N	\N	23	0.00235849	gnomad_AF_amr_pass	SLC26A4
1317390	7:107301309:G>A	107301309	NM_000441.2	NM_000441.2:c.-4+9G>A	\N	\N	\N	44581		Unknown significance	\N	intron_variant	MODIFIER	\N	\N	1.567	6.48593e-05	gnomad_AF_nfe_pass	SLC26A4
1317391	7:107301309:G>T	107301309	NM_000441.2	NM_000441.2:c.-4+9G>T	\N	\N	\N	44581		Unknown significance	\N	intron_variant	MODIFIER	\N	\N	1.126	0.00117925	gnomad_AF_amr_pass	SLC26A4
1317392	7:107301312:C>T	107301312	NM_000441.2	NM_000441.2:c.-4+12C>T	\N	\N	\N	44581		Unknown significance	\N	intron_variant	MODIFIER	\N	\N	11.24	\N	\N	SLC26A4
1317393	7:107301321:C>T	107301321	NM_000441.2	NM_000441.2:c.-4+21C>T	\N	\N	\N	44581		Unknown significance	\N	intron_variant	MODIFIER	\N	\N	13.91	0	gnomad_AF_afr_pass|gnomad_AF_amr_pass|gnomad_AF_eas_pass|gnomad_AF_nfe_pass	SLC26A4
1317394	7:107301336:C>T	107301336	NM_000441.2	NM_000441.2:c.-4+36C>T	\N	\N	\N	44581		Unknown significance	\N	intron_variant	MODIFIER	\N	\N	8.671	\N	\N	SLC26A4
1317395	7:107301338:G>A	107301338	NM_000441.2	NM_000441.2:c.-4+38G>A	\N	\N	\N	44581		Benign	\N	intron_variant	MODIFIER	\N	\N	8.597	0.0179146	gnomad_AF_afr_pass	SLC26A4
1317396	7:107301346:C>T	107301346	NM_000441.2	NM_000441.2:c.-4+46C>T	\N	\N	\N	44581		Unknown significance	\N	intron_variant	MODIFIER	\N	\N	8.56	0	gnomad_AF_afr_pass|gnomad_AF_amr_pass|gnomad_AF_eas_pass|gnomad_AF_nfe_pass	SLC26A4
1317397	7:107301350:C>T	107301350	NM_000441.2	NM_000441.2:c.-4+50C>T	\N	\N	\N	44581		Unknown significance	\N	intron_variant	MODIFIER	\N	\N	8.431	0.000114863	gnomad_AF_afr_pass	SLC26A4
1317398	7:107301351:G>C	107301351	NM_000441.2	NM_000441.2:c.-4+51G>C	\N	\N	\N	44581		Unknown significance	\N	intron_variant	MODIFIER	\N	\N	0.662	6.49266e-05	gnomad_AF_nfe_pass	SLC26A4
1317399	7:107301353:GGAGGCCTC>G	107301353	NM_000441.2	NM_000441.2:c.-4+58_-4+65del	\N	\N	\N	44581		Unknown significance	\N	intron_variant	MODIFIER	\N	\N	9.772	0.00117925	gnomad_AF_amr_pass	SLC26A4
1317400	7:107301363:A>C	107301363	NM_000441.2	NM_000441.2:c.-4+63A>C	\N	\N	\N	44581		Unknown significance	\N	intron_variant	MODIFIER	\N	\N	5.282	6.50195e-05	gnomad_AF_nfe_pass	SLC26A4
1317401	7:107301364:G>T	107301364	NM_000441.2	NM_000441.2:c.-4+64G>T	\N	\N	\N	44581		Unknown significance	\N	intron_variant	MODIFIER	\N	\N	3.59	0	gnomad_AF_afr_pass|gnomad_AF_amr_pass|gnomad_AF_eas_pass|gnomad_AF_nfe_pass	SLC26A4
1317402	7:107301389:G>C	107301389	NM_000441.2	NM_000441.2:c.-4+89G>C	\N	\N	\N	44581		Unknown significance	\N	intron_variant	MODIFIER	\N	\N	8.035	0.00473534	gnomad_AF_nfe_pass	SLC26A4
1317403	7:107301390:T>G	107301390	NM_000441.2	NM_000441.2:c.-4+90T>G	\N	\N	\N	44581		Benign	\N	intron_variant	MODIFIER	\N	\N	7.093	0.0528096	gnomad_AF_nfe_pass	SLC26A4
1317404	7:107301401:G>A	107301401	NM_000441.2	NM_000441.2:c.-4+101G>A	\N	\N	\N	44581		Unknown significance	\N	intron_variant	MODIFIER	\N	\N	8.599	\N	\N	SLC26A4
1317405	7:107301404:G>C	107301404	NM_000441.2	NM_000441.2:c.-4+104G>C	\N	\N	\N	44581		Unknown significance	\N	intron_variant	MODIFIER	\N	\N	9.227	0.000194654	gnomad_AF_nfe_pass	SLC26A4
1317406	7:107301408:G>A	107301408	NM_000441.2	NM_000441.2:c.-4+108G>A	\N	\N	\N	44581		Benign	\N	intron_variant	MODIFIER	\N	\N	10.05	0.00632329	gnomad_AF_afr_pass	SLC26A4
1317407	7:107301420:G>A	107301420	NM_000441.2	NM_000441.2:c.-4+120G>A	\N	\N	\N	44581		Unknown significance	\N	intron_variant	MODIFIER	\N	\N	9.292	6.48761e-05	gnomad_AF_nfe_pass	SLC26A4
1317408	7:107301427:T>G	107301427	NM_000441.2	NM_000441.2:c.-4+127T>G	\N	\N	\N	44581		Unknown significance	\N	intron_variant	MODIFIER	\N	\N	9.419	\N	\N	SLC26A4
1317409	7:107301429:C>T	107301429	NM_000441.2	NM_000441.2:c.-4+129C>T	\N	\N	\N	44581		Benign	\N	intron_variant	MODIFIER	\N	\N	9.009	0.00782329	gnomad_AF_afr_pass	SLC26A4
1317410	7:107301433:G>A	107301433	NM_000441.2	NM_000441.2:c.-4+133G>A	\N	\N	\N	44581		Unknown significance	\N	intron_variant	MODIFIER	\N	\N	9.427	\N	\N	SLC26A4
1317411	7:107301436:G>C	107301436	NM_000441.2	NM_000441.2:c.-4+136G>C	\N	\N	\N	44581		Unknown significance	\N	intron_variant	MODIFIER	\N	\N	2.511	0.000129752	gnomad_AF_nfe_pass	SLC26A4
1317412	7:107301443:G>A	107301443	NM_000441.2	NM_000441.2:c.-4+143G>A	\N	\N	\N	44581		Unknown significance	\N	intron_variant	MODIFIER	\N	\N	10.63	\N	\N	SLC26A4
1317413	7:107301444:C>A	107301444	NM_000441.2	NM_000441.2:c.-4+144C>A	\N	\N	\N	44581		Unknown significance	\N	intron_variant	MODIFIER	\N	\N	6.404	0.000324296	gnomad_AF_nfe_pass	SLC26A4
1317414	7:107301465:A>C	107301465	NM_000441.2	NM_000441.2:c.-4+165A>C	\N	\N	\N	44581		Unknown significance	\N	intron_variant	MODIFIER	\N	\N	10.62	6.48845e-05	gnomad_AF_nfe_pass	SLC26A4
1317415	7:107301472:G>A	107301472	NM_000441.2	NM_000441.2:c.-4+172G>A	\N	\N	\N	44581		Unknown significance	\N	intron_variant	MODIFIER	\N	\N	9.561	0.000114943	gnomad_AF_afr_pass	SLC26A4
1317416	7:107301474:G>GGA	107301474	NM_000441.2	NM_000441.2:c.-4+179_-4+180dup	\N	\N	\N	44581		Unknown significance	\N	intron_variant	MODIFIER	\N	\N	9.897	0.000129685	gnomad_AF_nfe_pass	SLC26A4
1317417	7:107301483:T>C	107301483	NM_000441.2	NM_000441.2:c.-4+183T>C	\N	\N	\N	44581		Unknown significance	\N	intron_variant	MODIFIER	\N	\N	10.35	\N	\N	SLC26A4
1317418	7:107301497:A>G	107301497	NM_000441.2	NM_000441.2:c.-4+197A>G	\N	\N	\N	44581		Unknown significance	\N	intron_variant	MODIFIER	\N	\N	10.32	0.00117925	gnomad_AF_amr_pass	SLC26A4
1317419	7:107301510:C>T	107301510	NM_000441.2	NM_000441.2:c.-4+210C>T	\N	\N	\N	44581		Unknown significance	\N	intron_variant	MODIFIER	\N	\N	5.961	\N	\N	SLC26A4
1317420	7:107301531:T>C	107301531	NM_000441.2	NM_000441.2:c.-4+231T>C	\N	\N	\N	44581		Unknown significance	\N	intron_variant	MODIFIER	\N	\N	9.638	0.00409038	gnomad_AF_nfe_pass	SLC26A4
1317421	7:107301548:G>T	107301548	NM_000441.2	NM_000441.2:c.-4+248G>T	\N	\N	\N	44581		Unknown significance	\N	intron_variant	MODIFIER	\N	\N	11.31	6.49098e-05	gnomad_AF_nfe_pass	SLC26A4
1317422	7:107301550:C>T	107301550	NM_000441.2	NM_000441.2:c.-4+250C>T	\N	\N	\N	44581		Unknown significance	\N	intron_variant	MODIFIER	\N	\N	4.73	0.000129752	gnomad_AF_nfe_pass	SLC26A4
1317423	7:107301561:G>T	107301561	NM_000441.2	NM_000441.2:c.-4+261G>T	\N	\N	\N	44581		Unknown significance	\N	intron_variant	MODIFIER	\N	\N	9.751	0.00012982	gnomad_AF_nfe_pass	SLC26A4
1317424	7:107301566:C>G	107301566	NM_000441.2	NM_000441.2:c.-4+266C>G	\N	\N	\N	44581		Benign	\N	intron_variant	MODIFIER	\N	\N	8.969	0.032284	gnomad_AF_afr_pass	SLC26A4
1317425	7:107301569:G>A	107301569	NM_000441.2	NM_000441.2:c.-4+269G>A	\N	\N	\N	44581		Unknown significance	\N	intron_variant	MODIFIER	\N	\N	10.79	6.48677e-05	gnomad_AF_nfe_pass	SLC26A4
1317426	7:107301583:C>A	107301583	NM_000441.2	NM_000441.2:c.-4+283C>A	\N	\N	\N	44581		Unknown significance	\N	intron_variant	MODIFIER	\N	\N	11.83	0	gnomad_AF_afr_pass|gnomad_AF_amr_pass|gnomad_AF_eas_pass|gnomad_AF_nfe_pass	SLC26A4
1317427	7:107301591:C>T	107301591	NM_000441.2	NM_000441.2:c.-4+291C>T	\N	\N	\N	44581		Unknown significance	\N	intron_variant	MODIFIER	\N	\N	13.32	0.00011489	gnomad_AF_afr_pass	SLC26A4
1317428	7:107301604:G>A	107301604	NM_000441.2	NM_000441.2:c.-4+304G>A	\N	\N	\N	44581		Unknown significance	\N	intron_variant	MODIFIER	\N	\N	8.996	0	gnomad_AF_afr_pass|gnomad_AF_amr_pass|gnomad_AF_eas_pass|gnomad_AF_nfe_pass	SLC26A4
1317429	7:107301623:G>C	107301623	NM_000441.2	NM_000441.2:c.-4+323G>C	\N	\N	\N	44581		Unknown significance	\N	intron_variant	MODIFIER	\N	\N	10.56	6.48593e-05	gnomad_AF_nfe_pass	SLC26A4
1317430	7:107301647:G>T	107301647	NM_000441.2	NM_000441.2:c.-4+347G>T	\N	\N	\N	44581		Unknown significance	\N	intron_variant	MODIFIER	\N	\N	10.43	0.000259673	gnomad_AF_nfe_pass	SLC26A4
1317431	7:107301655:GC>G	107301655	NM_000441.2	NM_000441.2:c.-4+356del	\N	\N	\N	44581		Unknown significance	\N	intron_variant	MODIFIER	\N	\N	8.705	0.000389307	gnomad_AF_nfe_pass	SLC26A4
1317432	7:107301656:C>T	107301656	NM_000441.2	NM_000441.2:c.-4+356C>T	\N	\N	\N	44581		Unknown significance	\N	intron_variant	MODIFIER	\N	\N	9.568	\N	\N	SLC26A4
1317433	7:107301675:A>C	107301675	NM_000441.2	NM_000441.2:c.-4+375A>C	\N	\N	\N	44581		Unknown significance	\N	intron_variant	MODIFIER	\N	\N	9.011	\N	\N	SLC26A4
1317434	7:107301680:C>T	107301680	NM_000441.2	NM_000441.2:c.-4+380C>T	\N	\N	\N	44581		Unknown significance	\N	intron_variant	MODIFIER	\N	\N	6.966	\N	\N	SLC26A4
1317435	7:107301687:C>T	107301687	NM_000441.2	NM_000441.2:c.-4+387C>T	\N	\N	\N	44581		Unknown significance	\N	intron_variant	MODIFIER	\N	\N	9.186	0.000115022	gnomad_AF_afr_pass	SLC26A4
1317436	7:107301695:C>G	107301695	NM_000441.2	NM_000441.2:c.-3-389C>G	\N	\N	\N	44581		Unknown significance	\N	intron_variant	MODIFIER	\N	\N	9.593	0.000115022	gnomad_AF_afr_pass	SLC26A4
1317437	7:107301700:G>A	107301700	NM_000441.2	NM_000441.2:c.-3-384G>A	\N	\N	\N	44581		Unknown significance	\N	intron_variant	MODIFIER	\N	\N	8.254	6.48508e-05	gnomad_AF_nfe_pass	SLC26A4
1317438	7:107301700:G>C	107301700	NM_000441.2	NM_000441.2:c.-3-384G>C	\N	\N	\N	44581		Unknown significance	\N	intron_variant	MODIFIER	\N	\N	7.422	\N	\N	SLC26A4
1317439	7:107301700:G>T	107301700	NM_000441.2	NM_000441.2:c.-3-384G>T	\N	\N	\N	44581		Unknown significance	\N	intron_variant	MODIFIER	\N	\N	7.681	6.48508e-05	gnomad_AF_nfe_pass	SLC26A4
1317440	7:107301707:GC>G	107301707	NM_000441.2	NM_000441.2:c.-3-373del	\N	\N	\N	44581		Unknown significance	\N	intron_variant	MODIFIER	\N	\N	3.244	0.000259403	gnomad_AF_nfe_pass	SLC26A4
1317441	7:107301713:G>C	107301713	NM_000441.2	NM_000441.2:c.-3-371G>C	\N	\N	\N	44581		Benign	\N	intron_variant	MODIFIER	\N	\N	9.072	0.052929	gnomad_AF_nfe_pass	SLC26A4
1317442	7:107301743:A>T	107301743	NM_000441.2	NM_000441.2:c.-3-341A>T	\N	\N	\N	44581		Unknown significance	\N	intron_variant	MODIFIER	\N	\N	16.68	0.000229674	gnomad_AF_afr_pass	SLC26A4
1317443	7:107301755:G>T	107301755	NM_000441.2	NM_000441.2:c.-3-329G>T	\N	\N	\N	44581		Unknown significance	\N	intron_variant	MODIFIER	\N	\N	17.87	\N	\N	SLC26A4
1317444	7:107301759:C>T	107301759	NM_000441.2	NM_000441.2:c.-3-325C>T	\N	\N	\N	44581		Unknown significance	\N	intron_variant	MODIFIER	\N	\N	15.85	0.00126321	gnomad_AF_afr_pass	SLC26A4
1317445	7:107301767:CGGGCCA>C	107301767	NM_000441.2	NM_000441.2:c.-3-316_-3-311del	\N	\N	\N	44581		Unknown significance	\N	intron_variant	MODIFIER	\N	\N	8.941	0.000459137	gnomad_AF_afr_pass	SLC26A4
1317446	7:107301774:TA>T	107301774	NM_000441.2	NM_000441.2:c.-3-309del	\N	\N	\N	44581		Unknown significance	\N	intron_variant	MODIFIER	\N	\N	5.763	0.000459137	gnomad_AF_afr_pass	SLC26A4
1317447	7:107301785:G>A	107301785	NM_000441.2	NM_000441.2:c.-3-299G>A	\N	\N	\N	44581		Unknown significance	\N	intron_variant	MODIFIER	\N	\N	6.478	0.000114811	gnomad_AF_afr_pass	SLC26A4
1317448	7:107301785:G>C	107301785	NM_000441.2	NM_000441.2:c.-3-299G>C	\N	\N	\N	44581		Unknown significance	\N	intron_variant	MODIFIER	\N	\N	5.61	0.000642674	gnomad_AF_eas_pass	SLC26A4
1317449	7:107301788:G>A	107301788	NM_000441.2	NM_000441.2:c.-3-296G>A	\N	\N	\N	44581		Unknown significance	\N	intron_variant	MODIFIER	\N	\N	5.948	0.00117925	gnomad_AF_amr_pass	SLC26A4
1317450	7:107301794:G>C	107301794	NM_000441.2	NM_000441.2:c.-3-290G>C	\N	\N	\N	44581		Unknown significance	\N	intron_variant	MODIFIER	\N	\N	6.525	0.0012837	gnomad_AF_eas_pass	SLC26A4
1317451	7:107301802:C>T	107301802	NM_000441.2	NM_000441.2:c.-3-282C>T	\N	\N	\N	44581		Unknown significance	\N	intron_variant	MODIFIER	\N	\N	9.266	6.48761e-05	gnomad_AF_nfe_pass	SLC26A4
1317452	7:107301813:G>A	107301813	NM_000441.2	NM_000441.2:c.-3-271G>A	\N	\N	\N	44581		Unknown significance	\N	intron_variant	MODIFIER	\N	\N	8.872	6.48929e-05	gnomad_AF_nfe_pass	SLC26A4
1317453	7:107301815:C>T	107301815	NM_000441.2	NM_000441.2:c.-3-269C>T	\N	\N	\N	44581		Unknown significance	\N	intron_variant	MODIFIER	\N	\N	7.006	\N	\N	SLC26A4
1317454	7:107301821:C>A	107301821	NM_000441.2	NM_000441.2:c.-3-263C>A	\N	\N	\N	44581		Unknown significance	\N	intron_variant	MODIFIER	\N	\N	7.365	\N	\N	SLC26A4
1317455	7:107301823:C>T	107301823	NM_000441.2	NM_000441.2:c.-3-261C>T	\N	\N	\N	44581		Benign	\N	intron_variant	MODIFIER	\N	\N	9.661	0.0266572	gnomad_AF_nfe_pass	SLC26A4
1317456	7:107301833:G>A	107301833	NM_000441.2	NM_000441.2:c.-3-251G>A	\N	\N	\N	44581		Unknown significance	\N	intron_variant	MODIFIER	\N	\N	9.673	6.48761e-05	gnomad_AF_nfe_pass	SLC26A4
1317457	7:107301840:C>T	107301840	NM_000441.2	NM_000441.2:c.-3-244C>T	\N	\N	\N	44581		Benign	\N	intron_variant	MODIFIER	\N	\N	8.152	0.00914516	gnomad_AF_nfe_pass	SLC26A4
1317458	7:107301842:C>A	107301842	NM_000441.2	NM_000441.2:c.-3-242C>A	\N	\N	\N	44581		Unknown significance	\N	intron_variant	MODIFIER	\N	\N	9.328	\N	\N	SLC26A4
1317459	7:107301843:G>A	107301843	NM_000441.2	NM_000441.2:c.-3-241G>A	\N	\N	\N	44581		Unknown significance	\N	intron_variant	MODIFIER	\N	\N	7.708	6.48508e-05	gnomad_AF_nfe_pass	SLC26A4
1317460	7:107301844:G>A	107301844	NM_000441.2	NM_000441.2:c.-3-240G>A	\N	\N	\N	44581		Unknown significance	\N	intron_variant	MODIFIER	\N	\N	5.909	\N	\N	SLC26A4
1317461	7:107301865:G>C	107301865	NM_000441.2	NM_000441.2:c.-3-219G>C	\N	\N	\N	44581		Unknown significance	\N	intron_variant	MODIFIER	\N	\N	9.311	0.00192555	gnomad_AF_eas_pass	SLC26A4
1317462	7:107301874:G>A	107301874	NM_000441.2	NM_000441.2:c.-3-210G>A	\N	\N	\N	44581		Unknown significance	\N	intron_variant	MODIFIER	\N	\N	8.755	0.000114837	gnomad_AF_afr_pass	SLC26A4
1317463	7:107301889:C>G	107301889	NM_000441.2	NM_000441.2:c.-3-195C>G	\N	\N	\N	44581		Unknown significance	\N	intron_variant	MODIFIER	\N	\N	9.5	0.00011489	gnomad_AF_afr_pass	SLC26A4
1317464	7:107301889:C>T	107301889	NM_000441.2	NM_000441.2:c.-3-195C>T	\N	\N	\N	44581		Benign	\N	intron_variant	MODIFIER	\N	\N	10.04	0.00544535	gnomad_AF_nfe_pass	SLC26A4
1317465	7:107301903:G>T	107301903	NM_000441.2	NM_000441.2:c.-3-181G>T	\N	\N	\N	44581		Unknown significance	\N	intron_variant	MODIFIER	\N	\N	8.917	0.000641026	gnomad_AF_eas_pass	SLC26A4
1317466	7:107301913:T>TG	107301913	NM_000441.2	NM_000441.2:c.-3-167dup	\N	\N	\N	44581		Unknown significance	\N	intron_variant	MODIFIER	\N	\N	10.35	0	gnomad_AF_afr_pass|gnomad_AF_amr_pass|gnomad_AF_eas_pass|gnomad_AF_nfe_pass	SLC26A4
1317467	7:107301925:C>T	107301925	NM_000441.2	NM_000441.2:c.-3-159C>T	\N	\N	\N	44581		Unknown significance	\N	intron_variant	MODIFIER	\N	\N	9.486	0.00117925	gnomad_AF_amr_pass	SLC26A4
1317468	7:107301928:G>A	107301928	NM_000441.2	NM_000441.2:c.-3-156G>A	\N	\N	\N	44581		Unknown significance	\N	intron_variant	MODIFIER	\N	\N	7.63	\N	\N	SLC26A4
1317469	7:107301931:C>T	107301931	NM_000441.2	NM_000441.2:c.-3-153C>T	\N	\N	\N	44581		Unknown significance	\N	intron_variant	MODIFIER	\N	\N	6.612	0.00011489	gnomad_AF_afr_pass	SLC26A4
1317470	7:107301951:G>C	107301951	NM_000441.2	NM_000441.2:c.-3-133G>C	\N	\N	\N	44581		Unknown significance	\N	intron_variant	MODIFIER	\N	\N	9.491	0	gnomad_AF_afr_pass|gnomad_AF_amr_pass|gnomad_AF_eas_pass|gnomad_AF_nfe_pass	SLC26A4
1317471	7:107301969:A>AG	107301969	NM_000441.2	NM_000441.2:c.-3-109dup	\N	\N	\N	44581		Benign	\N	intron_variant	MODIFIER	\N	\N	11.76	0.0274355	gnomad_AF_nfe_pass	SLC26A4
1317472	7:107301971:G>C	107301971	NM_000441.2	NM_000441.2:c.-3-113G>C	\N	\N	\N	44581		Unknown significance	\N	intron_variant	MODIFIER	\N	\N	3.44	0.00149219	gnomad_AF_afr_pass	SLC26A4
1317473	7:107301975:G>A	107301975	NM_000441.2	NM_000441.2:c.-3-109G>A	\N	\N	\N	44581		Unknown significance	\N	intron_variant	MODIFIER	\N	\N	8.374	0.00117925	gnomad_AF_amr_pass	SLC26A4
1317474	7:107301983:G>T	107301983	NM_000441.2	NM_000441.2:c.-3-101G>T	\N	\N	\N	44581		Unknown significance	\N	intron_variant	MODIFIER	\N	\N	7.665	6.48593e-05	gnomad_AF_nfe_pass	SLC26A4
1317475	7:107302001:C>A	107302001	NM_000441.2	NM_000441.2:c.-3-83C>A	\N	\N	\N	44581		Unknown significance	\N	intron_variant	MODIFIER	\N	\N	9.275	0.000259471	gnomad_AF_nfe_pass	SLC26A4
1317476	7:107302001:C>G	107302001	NM_000441.2	NM_000441.2:c.-3-83C>G	\N	\N	\N	44581		Unknown significance	\N	intron_variant	MODIFIER	\N	\N	9.174	0.000114863	gnomad_AF_afr_pass	SLC26A4
1317477	7:107302002:G>A	107302002	NM_000441.2	NM_000441.2:c.-3-82G>A	\N	\N	\N	44581		Unknown significance	\N	intron_variant	MODIFIER	\N	\N	5.531	6.48677e-05	gnomad_AF_nfe_pass	SLC26A4
1317478	7:107302005:C>A	107302005	NM_000441.2	NM_000441.2:c.-3-79C>A	\N	\N	\N	44581		Unknown significance	\N	intron_variant	MODIFIER	\N	\N	8.208	6.48593e-05	gnomad_AF_nfe_pass	SLC26A4
1317479	7:107302008:TCTGTTCCTCG>T	107302008	NM_000441.2	NM_000441.2:c.-3-73_-3-64del	\N	\N	\N	44581		Unknown significance	\N	intron_variant	MODIFIER	\N	\N	9.321	0.000908265	gnomad_AF_nfe_pass	SLC26A4
1317480	7:107302034:C>T	107302034	NM_000441.2	NM_000441.2:c.-3-50C>T	\N	\N	\N	44581		Unknown significance	\N	intron_variant	MODIFIER	\N	\N	3.414	\N	\N	SLC26A4
1317481	7:107302037:C>G	107302037	NM_000441.2	NM_000441.2:c.-3-47C>G	\N	\N	\N	44581		Unknown significance	\N	intron_variant	MODIFIER	\N	\N	8.816	1.71638e-05	gnomad_AF_nfe_pass	SLC26A4
1317482	7:107302040:C>G	107302040	NM_000441.2	NM_000441.2:c.-3-44C>G	\N	\N	\N	44581		Unknown significance	\N	intron_variant	MODIFIER	\N	\N	6.968	0.000161551	gnomad_AF_amr_pass	SLC26A4
1317483	7:107302040:C>T	107302040	NM_000441.2	NM_000441.2:c.-3-44C>T	\N	\N	\N	44581		Unknown significance	\N	intron_variant	MODIFIER	\N	\N	7.538	4.38596e-05	gnomad_AF_sas_pass	SLC26A4
1317484	7:107302041:G>A	107302041	NM_000441.2	NM_000441.2:c.-3-43G>A	\N	\N	\N	44581		Unknown significance	\N	intron_variant	MODIFIER	\N	\N	6.899	0.000123701	gnomad_AF_afr_pass	SLC26A4
1317485	7:107302046:CCG>C	107302046	NM_000441.2	NM_000441.2:c.-3-35_-3-34del	\N	\N	\N	44581		Unknown significance	\N	intron_variant	MODIFIER	\N	\N	\N	1.65049e-05	gnomad_AF_nfe_pass	SLC26A4
1317486	7:107302050:G>A	107302050	NM_000441.2	NM_000441.2:c.-3-34G>A	\N	\N	\N	44581		Unknown significance	\N	intron_variant	MODIFIER	\N	\N	5.591	0.000115057	gnomad_AF_amr_pass	SLC26A4
1317487	7:107302050:G>C	107302050	NM_000441.2	NM_000441.2:c.-3-34G>C	\N	\N	\N	44581		Unknown significance	\N	intron_variant	MODIFIER	\N	\N	5.682	\N	\N	SLC26A4
1317488	7:107302050:G>T	107302050	NM_000441.2	NM_000441.2:c.-3-34G>T	\N	\N	\N	44581		Unknown significance	\N	intron_variant	MODIFIER	\N	\N	3.854	0.000103818	gnomad_AF_nfe_pass	SLC26A4
1317489	7:107302052:G>A	107302052	NM_000441.2	NM_000441.2:c.-3-32G>A	\N	\N	\N	44581		Unknown significance	\N	intron_variant	MODIFIER	\N	\N	11.75	0.00137824	gnomad_AF_afr_pass	SLC26A4
1317490	7:107302053:T>C	107302053	NM_000441.2	NM_000441.2:c.-3-31T>C	\N	\N	\N	44581		Unknown significance	\N	intron_variant	MODIFIER	\N	\N	14.06	\N	\N	SLC26A4
1317491	7:107302058:C>T	107302058	NM_000441.2	NM_000441.2:c.-3-26C>T	\N	\N	\N	44581		Unknown significance	\N	intron_variant	MODIFIER	\N	\N	11.53	6.48172e-05	gnomad_AF_nfe_pass	SLC26A4
1317492	7:107302060:T>A	107302060	NM_000441.2	NM_000441.2:c.-3-24T>A	\N	\N	\N	44581		Unknown significance	\N	intron_variant	MODIFIER	\N	\N	12.82	0.000363689	gnomad_AF_eas_pass	SLC26A4
1317493	7:107302062:C>A	107302062	NM_000441.2	NM_000441.2:c.-3-22C>A	\N	\N	\N	44581		Unknown significance	\N	intron_variant	MODIFIER	\N	\N	11.12	1.54412e-05	gnomad_AF_nfe_pass	SLC26A4
1317494	7:107302062:C>G	107302062	NM_000441.2	NM_000441.2:c.-3-22C>G	\N	\N	\N	44581		Unknown significance	\N	intron_variant	MODIFIER	\N	\N	11.04	0.000118666	gnomad_AF_afr_pass	SLC26A4
1317495	7:107302063:T>C	107302063	NM_000441.2	NM_000441.2:c.-3-21T>C	\N	\N	\N	44581		Unknown significance	\N	intron_variant	MODIFIER	\N	\N	14.66	0.000122399	gnomad_AF_afr_pass	SLC26A4
1317496	7:107302064:C>G	107302064	NM_000441.2	NM_000441.2:c.-3-20C>G	\N	\N	\N	44581		Unknown significance	\N	intron_variant	MODIFIER	\N	\N	11.15	1.52798e-05	gnomad_AF_nfe_pass	SLC26A4
1317497	7:107302065:G>T	107302065	NM_000441.2	NM_000441.2:c.-3-19G>T	\N	\N	\N	44581		Unknown significance	\N	intron_variant	MODIFIER	\N	\N	9.222	3.04692e-05	gnomad_AF_nfe_pass	SLC26A4
1317498	7:107302068:G>C	107302068	NM_000441.2	NM_000441.2:c.-3-16G>C	\N	\N	\N	44581		Unknown significance	\N	intron_variant	MODIFIER	\N	\N	10.99	4.22511e-05	gnomad_AF_sas_pass	SLC26A4
1317499	7:107302075:G>T	107302075	NM_000441.2	NM_000441.2:c.-3-9G>T	\N	\N	\N	44581		Unknown significance	\N	intron_variant	MODIFIER	\N	\N	9.64	\N	\N	SLC26A4
1317500	7:107302076:G>T	107302076	NM_000441.2	NM_000441.2:c.-3-8G>T	\N	\N	\N	44581		Unknown significance	\N	splice_region_variant&intron_variant	LOW	\N	\N	10.61	1.42138e-05	gnomad_AF_nfe_pass	SLC26A4
1317501	7:107302077:C>A	107302077	NM_000441.2	NM_000441.2:c.-3-7C>A	\N	\N	\N	44581		Unknown significance	\N	splice_region_variant&intron_variant	LOW	\N	\N	10.26	\N	\N	SLC26A4
1317502	7:107302080:G>C	107302080	NM_000441.2	NM_000441.2:c.-3-4G>C	\N	\N	\N	44581		Unknown significance	\N	splice_region_variant&intron_variant	LOW	\N	\N	9.509	0.000248365	gnomad_AF_sas_pass	SLC26A4
1317503	7:107302081:C>T	107302081	NM_000441.2	NM_000441.2:c.-3-3C>T	\N	\N	\N	44581		Unknown significance	\N	splice_region_variant&intron_variant	LOW	\N	\N	10.52	\N	\N	SLC26A4
1317504	7:107302082:A>G	107302082	NM_000441.2	NM_000441.2:c.-3-2A>G	\N	\N	\N	44581		Pathogenic	Enlarged vestibular aqueduct & Mondini dysplasia	splice_acceptor_variant	HIGH	\N	\N	25.8	0.000237197	gnomad_AF_nfe_pass	SLC26A4
1317505	7:107302083:G>A	107302083	NM_000441.2	NM_000441.2:c.-3-1G>A	\N	\N	\N	44581		Unknown significance	\N	splice_acceptor_variant	HIGH	\N	\N	25	1.35274e-05	gnomad_AF_nfe_pass	SLC26A4
1317506	7:107302085:T>G	107302085	NM_000441.2	NM_000441.2:c.-2T>G	\N	\N	44613	\N		Unknown significance	\N	splice_region_variant&5_prime_UTR_variant	LOW	\N	\N	12.86	\N	\N	SLC26A4
1317507	7:107302086:C>A	107302086	NM_000441.2	NM_000441.2:c.-1C>A	\N	\N	44613	\N		Unknown significance	\N	splice_region_variant&5_prime_UTR_variant	LOW	\N	\N	16.45	\N	\N	SLC26A4
1317508	7:107302088:T>C	107302088	NM_000441.2	NM_000441.2:c.2T>C	NP_000432.1:p.Met1?	1	44613	\N		Pathogenic	Deafness| non-syndromic| autosomal recessive	start_lost	HIGH	N&.&.	\N	22.7	0.000154134	gnomad_AF_nfe_pass	SLC26A4
1317509	7:107302088:T>G	107302088	NM_000441.2	NM_000441.2:c.2T>G	NP_000432.1:p.Met1?	1	44613	\N		Pathogenic	Enlarged vestibular aqueduct	start_lost	HIGH	N&.&.	\N	23.4	7.38334e-05	gnomad_AF_eas_pass	SLC26A4
1317510	7:107302089:G>C	107302089	NM_000441.2	NM_000441.2:c.3G>C	NP_000432.1:p.Met1?	1	44613	\N		Pathogenic	Pendred syndrome	start_lost	HIGH	N&.&.	\N	22.9	6.48424e-05	gnomad_AF_nfe_pass	SLC26A4
1317511	7:107302091:C>T	107302091	NM_000441.2	NM_000441.2:c.5C>T	NP_000432.1:p.Ala2Val	2	44613	\N		Likely benign	\N	missense_variant	MODERATE	N&.&.	\N	19.26	\N	\N	SLC26A4
1317512	7:107302093:G>A	107302093	NM_000441.2	NM_000441.2:c.7G>A	NP_000432.1:p.Ala3Thr	3	44613	\N		Unknown significance	\N	missense_variant	MODERATE	N&.&.	\N	21.6	\N	\N	SLC26A4
1317513	7:107302097:C>T	107302097	NM_000441.2	NM_000441.2:c.11C>T	NP_000432.1:p.Pro4Leu	4	44613	\N		Likely benign	\N	missense_variant	MODERATE	N&.&.	\N	22.9	\N	\N	SLC26A4
1317514	7:107302101:C>A	107302101	NM_000441.2	NM_000441.2:c.15C>A	NP_000432.1:p.Gly5=	5	44613	\N		Benign	\N	synonymous_variant	LOW	\N	\N	13.73	0.0230871	gnomad_AF_afr_pass	SLC26A4
1317515	7:107302102:G>A	107302102	NM_000441.2	NM_000441.2:c.16G>A	NP_000432.1:p.Gly6Ser	6	44613	\N		Likely benign	\N	missense_variant	MODERATE	N&.&.	\N	12.6	\N	\N	SLC26A4
1317516	7:107302103:G>T	107302103	NM_000441.2	NM_000441.2:c.17G>T	NP_000432.1:p.Gly6Val	6	44613	\N		Benign	\N	missense_variant	MODERATE	N&.&.	\N	14.92	0.0157553	gnomad_AF_sas_pass	SLC26A4
1317517	7:107302104:C>T	107302104	NM_000441.2	NM_000441.2:c.18C>T	NP_000432.1:p.Gly6=	6	44613	\N		Unknown significance	\N	synonymous_variant	LOW	\N	\N	15.91	\N	\N	SLC26A4
1317518	7:107302106:G>A	107302106	NM_000441.2	NM_000441.2:c.20G>A	NP_000432.1:p.Arg7Lys	7	44613	\N		Likely benign	\N	missense_variant	MODERATE	N&.&.	\N	16.59	2.13161e-05	gnomad_AF_nfe_pass	SLC26A4
1317519	7:107302107:G>A	107302107	NM_000441.2	NM_000441.2:c.21G>A	NP_000432.1:p.Arg7=	7	44613	\N		Unknown significance	\N	synonymous_variant	LOW	\N	\N	13.8	\N	\N	SLC26A4
1317520	7:107302108:T>G	107302108	NM_000441.2	NM_000441.2:c.22T>G	NP_000432.1:p.Ser8Ala	8	44613	\N		Likely benign	\N	missense_variant	MODERATE	N&.&.	\N	14.46	\N	\N	SLC26A4
1317521	7:107302109:C>A	107302109	NM_000441.2	NM_000441.2:c.23C>A	NP_000432.1:p.Ser8Ter	8	44613	\N		Pathogenic	Deafness| non-syndromic| autosomal recessive	stop_gained	HIGH	N&.&.	\N	34	\N	\N	SLC26A4
1317522	7:107302109:C>T	107302109	NM_000441.2	NM_000441.2:c.23C>T	NP_000432.1:p.Ser8Leu	8	44613	\N		Likely benign	\N	missense_variant	MODERATE	N&.&.	\N	15.6	\N	\N	SLC26A4
1317523	7:107302111:G>A	107302111	NM_000441.2	NM_000441.2:c.25G>A	NP_000432.1:p.Glu9Lys	9	44613	\N		Unknown significance	\N	missense_variant	MODERATE	N&.&.	\N	23.3	\N	\N	SLC26A4
1317524	7:107302111:G>C	107302111	NM_000441.2	NM_000441.2:c.25G>C	NP_000432.1:p.Glu9Gln	9	44613	\N		Likely benign	\N	missense_variant	MODERATE	N&.&.	\N	21	3.55695e-05	gnomad_AF_amr_pass	SLC26A4
1317525	7:107302114:C>A	107302114	NM_000441.2	NM_000441.2:c.28C>A	NP_000432.1:p.Pro10Thr	10	44613	\N		Likely benign	\N	missense_variant	MODERATE	N&.&.	\N	18.42	0.00201527	gnomad_AF_afr_pass	SLC26A4
1317526	7:107302115:C>T	107302115	NM_000441.2	NM_000441.2:c.29C>T	NP_000432.1:p.Pro10Leu	10	44613	\N		Unknown significance	\N	missense_variant	MODERATE	N&.&.	\N	18.07	\N	\N	SLC26A4
1317527	7:107302117:C>A	107302117	NM_000441.2	NM_000441.2:c.31C>A	NP_000432.1:p.Pro11Thr	11	44613	\N		Unknown significance	\N	missense_variant	MODERATE	N&.&.	\N	20.7	7.08617e-05	gnomad_AF_eas_pass	SLC26A4
1317528	7:107302118:C>A	107302118	NM_000441.2	NM_000441.2:c.32C>A	NP_000432.1:p.Pro11Gln	11	44613	\N		Unknown significance	\N	missense_variant	MODERATE	N&.&.	\N	19.46	7.06015e-05	gnomad_AF_eas_pass	SLC26A4
1317529	7:107302119:G>T	107302119	NM_000441.2	NM_000441.2:c.33G>T	NP_000432.1:p.Pro11=	11	44613	\N		Unknown significance	\N	synonymous_variant	LOW	\N	\N	16.54	\N	\N	SLC26A4
1317530	7:107302122:G>C	107302122	NM_000441.2	NM_000441.2:c.36G>C	NP_000432.1:p.Gln12His	12	44613	\N		Likely benign	\N	missense_variant	MODERATE	N&.&.	\N	17.47	0	gnomad_AF_afr_pass|gnomad_AF_amr_pass|gnomad_AF_eas_pass|gnomad_AF_nfe_pass|gnomad_AF_sas_pass	SLC26A4
1317531	7:107302124:TC>T	107302124	NM_000441.2	NM_000441.2:c.42del	NP_000432.1:p.Glu15SerfsTer51	13	44613	\N		Pathogenic	Hearing loss| non-syndromic	frameshift_variant	HIGH	\N	\N	\N	\N	\N	SLC26A4
1317532	7:107302125:C>A	107302125	NM_000441.2	NM_000441.2:c.39C>A	NP_000432.1:p.Leu13=	13	44613	\N		Likely benign	-	synonymous_variant	LOW	\N	\N	17.9	\N	\N	SLC26A4
1317533	7:107302127:C>G	107302127	NM_000441.2	NM_000441.2:c.41C>G	NP_000432.1:p.Pro14Arg	14	44613	\N		Likely benign	\N	missense_variant	MODERATE	N&.&.	\N	23.5	0.000103788	gnomad_AF_afr_pass	SLC26A4
1317534	7:107302128:C>A	107302128	NM_000441.2	NM_000441.2:c.42C>A	NP_000432.1:p.Pro14=	14	44613	\N		Unknown significance	\N	synonymous_variant	LOW	\N	\N	14.6	\N	\N	SLC26A4
1317535	7:107302128:C>CG	107302128	NM_000441.2	NM_000441.2:c.43dup	NP_000432.1:p.Glu15GlyfsTer72	14-15	44613	\N		Pathogenic	Enlarged vestibular aqueduct	frameshift_variant	HIGH	\N	\N	25.7	\N	\N	SLC26A4
1317536	7:107302128:C>G	107302128	NM_000441.2	NM_000441.2:c.42C>G	NP_000432.1:p.Pro14=	14	44613	\N		Unknown significance	\N	synonymous_variant	LOW	\N	\N	14.54	\N	\N	SLC26A4
1317537	7:107302128:C>T	107302128	NM_000441.2	NM_000441.2:c.42C>T	NP_000432.1:p.Pro14=	14	44613	\N		Unknown significance	\N	synonymous_variant	LOW	\N	\N	14.87	\N	\N	SLC26A4
1317538	7:107302129:G>T	107302129	NM_000441.2	NM_000441.2:c.43G>T	NP_000432.1:p.Glu15Ter	15	44613	\N		Unknown significance	\N	stop_gained	HIGH	N&.&.	\N	37	\N	\N	SLC26A4
1317539	7:107302131:G>A	107302131	NM_000441.2	NM_000441.2:c.45G>A	NP_000432.1:p.Glu15=	15	44613	\N		Unknown significance	\N	synonymous_variant	LOW	\N	\N	12.9	\N	\N	SLC26A4
1317540	7:107302133:ACAGCTG>A	107302133	NM_000441.2	NM_000441.2:c.53_58del	NP_000432.1:p.Cys18_Ser19del	16-18	44613	\N		Unknown significance	Pendred syndrome	inframe_deletion	MODERATE	\N	\N	15.54	\N	\N	SLC26A4
1317541	7:107302134:C>T	107302134	NM_000441.2	NM_000441.2:c.48C>T	NP_000432.1:p.Tyr16=	16	44613	\N		Unknown significance	\N	synonymous_variant	LOW	\N	\N	12.12	3.98438e-05	gnomad_AF_sas_pass	SLC26A4
1317542	7:107302135:A>G	107302135	NM_000441.2	NM_000441.2:c.49A>G	NP_000432.1:p.Ser17Gly	17	44613	\N		Likely benign	\N	missense_variant	MODERATE	N&.&.	\N	10.78	1.23478e-05	gnomad_AF_nfe_pass	SLC26A4
1317543	7:107302136:G>T	107302136	NM_000441.2	NM_000441.2:c.50G>T	NP_000432.1:p.Ser17Ile	17	44613	\N		Likely benign	\N	missense_variant	MODERATE	N&.&.	\N	15.57	\N	\N	SLC26A4
1317544	7:107302137:CT>C	107302137	NM_000441.2	NM_000441.2:c.52del	NP_000432.1:p.Cys18AlafsTer48	18	44613	\N		Unknown significance	\N	frameshift_variant	HIGH	\N	\N	22	3.48602e-05	gnomad_AF_amr_pass	SLC26A4
1317545	7:107302140:C>A	107302140	NM_000441.2	NM_000441.2:c.54C>A	NP_000432.1:p.Cys18Ter	18	44613	\N		Unknown significance	\N	stop_gained	HIGH	N&.&.	\N	35	\N	\N	SLC26A4
1317546	7:107302140:CA>C	107302140	NM_000441.2	NM_000441.2:c.55del	NP_000432.1:p.Ser19AlafsTer47	19	44613	\N		Likely pathogenic	Hearing loss	frameshift_variant	HIGH	\N	\N	24.4	0.000114811	gnomad_AF_afr_pass	SLC26A4
1317547	7:107302143:C>T	107302143	NM_000441.2	NM_000441.2:c.57C>T	NP_000432.1:p.Ser19=	19	44613	\N		Unknown significance	\N	synonymous_variant	LOW	\N	\N	12.84	6.48172e-05	gnomad_AF_nfe_pass	SLC26A4
1317548	7:107302144:T>C	107302144	NM_000441.2	NM_000441.2:c.58T>C	NP_000432.1:p.Tyr20His	20	44613	\N	NTD; dimerization interface	Pathogenic	Enlarged vestibular aqueduct	missense_variant	MODERATE	N&.&.	\N	25.1	\N	\N	SLC26A4
1317549	7:107302147:A>G	107302147	NM_000441.2	NM_000441.2:c.61A>G	NP_000432.1:p.Met21Val	21	44613	\N	NTD; dimerization interface	Likely benign	\N	missense_variant	MODERATE	N&.&.	\N	15.15	0.000260064	gnomad_AF_afr_pass	SLC26A4
1317550	7:107302150:G>C	107302150	NM_000441.2	NM_000441.2:c.64G>C	NP_000432.1:p.Val22Leu	22	44613	\N	NTD; dimerization interface	Unknown significance	\N	missense_variant	MODERATE	N&.&.	\N	22.1	9.56938e-05	gnomad_AF_afr_pass	SLC26A4
1317551	7:107302150:G>GT	107302150	NM_000441.2	NM_000441.2:c.65dup	NP_000432.1:p.Ser23ValfsTer64	22	44613	\N		Pathogenic	Hearing loss	frameshift_variant	HIGH	\N	\N	24.6	\N	\N	SLC26A4
1317552	7:107302152:G>T	107302152	NM_000441.2	NM_000441.2:c.66G>T	NP_000432.1:p.Val22=	22	44613	\N		Unknown significance	\N	synonymous_variant	LOW	\N	\N	12.61	\N	\N	SLC26A4
1317553	7:107302154:C>A	107302154	NM_000441.2	NM_000441.2:c.68C>A	NP_000432.1:p.Ser23Ter	23	44613	\N		Pathogenic	Pendred syndrome	stop_gained	HIGH	N&.&.	\N	36	\N	\N	SLC26A4
1317554	7:107302155:G>T	107302155	NM_000441.2	NM_000441.2:c.69G>T	NP_000432.1:p.Ser23=	23	44613	\N		Unknown significance	\N	synonymous_variant	LOW	\N	\N	13.52	0.000159236	gnomad_AF_afr_pass	SLC26A4
1317555	7:107302156:C>G	107302156	NM_000441.2	NM_000441.2:c.70C>G	NP_000432.1:p.Arg24Gly	24	44613	\N	NTD; dimerization interface	Pathogenic	Deafness| non-syndromic| autosomal recessive	missense_variant	MODERATE	N&.&.	\N	25.4	1.32083e-05	gnomad_AF_nfe_pass	SLC26A4
1317556	7:107302157:G>A	107302157	NM_000441.2	NM_000441.2:c.71G>A	NP_000432.1:p.Arg24Gln	24	44613	\N	NTD; dimerization interface	Pathogenic	Enlarged vestibular aqueduct	missense_variant	MODERATE	N&.&.	\N	27.6	\N	\N	SLC26A4
1317557	7:107302157:G>T	107302157	NM_000441.2	NM_000441.2:c.71G>T	NP_000432.1:p.Arg24Leu	24	44613	\N	NTD; dimerization interface	Pathogenic	Hearing loss	missense_variant	MODERATE	N&.&.	\N	27.4	\N	\N	SLC26A4
1317558	7:107302159:C>A	107302159	NM_000441.2	NM_000441.2:c.73C>A	NP_000432.1:p.Pro25Thr	25	44613	\N	NTD; dimerization interface	Likely pathogenic	Pendred syndrome	missense_variant	MODERATE	N&.&.	\N	24.6	0.000286979	gnomad_AF_sas_pass	SLC26A4
1317559	7:107302159:C>T	107302159	NM_000441.2	NM_000441.2:c.73C>T	NP_000432.1:p.Pro25Ser	25	44613	\N	NTD; dimerization interface	Likely pathogenic	Enlarged vestibular aqueduct	missense_variant	MODERATE	N&.&.	\N	22.6	6.68771e-05	gnomad_AF_nfe_pass	SLC26A4
1317560	7:107302160:C>G	107302160	NM_000441.2	NM_000441.2:c.74C>G	NP_000432.1:p.Pro25Arg	25	44613	\N	NTD; dimerization interface	Unknown significance	\N	missense_variant	MODERATE	N&.&.	\N	23.4	0.000103029	gnomad_AF_afr_pass	SLC26A4
1317561	7:107302160:C>T	107302160	NM_000441.2	NM_000441.2:c.74C>T	NP_000432.1:p.Pro25Leu	25	44613	\N	NTD; dimerization interface	Unknown significance	\N	missense_variant	MODERATE	N&.&.	\N	25.7	0.000309087	gnomad_AF_afr_pass	SLC26A4
1317562	7:107302161:G>C	107302161	NM_000441.2	NM_000441.2:c.75G>C	NP_000432.1:p.Pro25=	25	44613	\N		Likely benign	\N	synonymous_variant	LOW	\N	\N	14.28	4.13805e-05	gnomad_AF_sas_pass	SLC26A4
1317563	7:107302161:G>T	107302161	NM_000441.2	NM_000441.2:c.75G>T	NP_000432.1:p.Pro25=	25	44613	\N		Unknown significance	\N	synonymous_variant	LOW	\N	\N	14.39	0.000206902	gnomad_AF_sas_pass	SLC26A4
1317564	7:107302163:T>C	107302163	NM_000441.2	NM_000441.2:c.77T>C	NP_000432.1:p.Val26Ala	26	44613	\N	NTD; dimerization interface	Unknown significance	\N	missense_variant	MODERATE	N&.&.	\N	23.2	6.4834e-05	gnomad_AF_nfe_pass	SLC26A4
1317565	7:107302165:T>A	107302165	NM_000441.2	NM_000441.2:c.79T>A	NP_000432.1:p.Tyr27Asn	27	44613	\N	NTD; dimerization interface	Pathogenic	Enlarged vestibular aqueduct	missense_variant	MODERATE	N&.&.	\N	28.8	\N	\N	SLC26A4
1317566	7:107302167:C>A	107302167	NM_000441.2	NM_000441.2:c.81C>A	NP_000432.1:p.Tyr27Ter	27	44613	\N		Pathogenic	Enlarged vestibular aqueduct	stop_gained	HIGH	N&.&.	\N	38	\N	\N	SLC26A4
1317567	7:107302167:C>T	107302167	NM_000441.2	NM_000441.2:c.81C>T	NP_000432.1:p.Tyr27=	27	44613	\N		Unknown significance	\N	synonymous_variant	LOW	\N	\N	14.89	1.4341e-05	gnomad_AF_nfe_pass	SLC26A4
1317568	7:107302168:A>C	107302168	NM_000441.2	NM_000441.2:c.82A>C	NP_000432.1:p.Ser28Arg	28	44613	\N	NTD; dimerization interface	Pathogenic	Enlarged vestibular aqueduct	missense_variant	MODERATE	N&.&.	\N	26.9	\N	\N	SLC26A4	Disruption of H bond with E29; interfere the relative folding and orientation surround
1317569	7:107302168:A>G	107302168	NM_000441.2	NM_000441.2:c.82A>G	NP_000432.1:p.Ser28Gly	28	44613	\N	NTD; dimerization interface	Pathogenic	Enlarged vestibular aqueduct	missense_variant	MODERATE	N&.&.	\N	23.8	\N	\N	SLC26A4
1317570	7:107302170:C>A	107302170	NM_000441.2	NM_000441.2:c.84C>A	NP_000432.1:p.Ser28Arg	28	44613	\N	NTD; dimerization interface	Pathogenic	Deafness| non-syndromic| autosomal recessive	missense_variant	MODERATE	N&.&.	\N	25.2	6.48256e-05	gnomad_AF_nfe_pass	SLC26A4
1317571	7:107302171:G>C	107302171	NM_000441.2	NM_000441.2:c.85G>C	NP_000432.1:p.Glu29Gln	29	44613	\N	NTD; dimerization interface	Pathogenic	Pendred syndrome	missense_variant	MODERATE	N&.&.	\N	22.8	0.000228932	gnomad_AF_nfe_pass	SLC26A4
1317572	7:107302171:G>T	107302171	NM_000441.2	NM_000441.2:c.85G>T	NP_000432.1:p.Glu29Ter	29	44613	\N		Pathogenic	Rare genetic deafness; Pendred syndrome	stop_gained	HIGH	N&.&.	\N	37	1.47999e-05	gnomad_AF_nfe_pass	SLC26A4
1317573	7:107302172:A>G	107302172	NM_000441.2	NM_000441.2:c.86A>G	NP_000432.1:p.Glu29Gly	29	44613	\N	NTD; dimerization interface	Pathogenic	Enlarged vestibular aqueduct	missense_variant	MODERATE	N&.&.	\N	29.7	6.48424e-05	gnomad_AF_nfe_pass	SLC26A4
1317574	7:107302173:G>C	107302173	NM_000441.2	NM_000441.2:c.87G>C	NP_000432.1:p.Glu29Asp	29	44613	\N	NTD; dimerization interface	Pathogenic	Enlarged vestibular aqueduct	missense_variant	MODERATE	N&.&.	\N	20.2	\N	\N	SLC26A4
1317575	7:107302173:G>T	107302173	NM_000441.2	NM_000441.2:c.87G>T	NP_000432.1:p.Glu29Asp	29	44613	\N	NTD; dimerization interface	Unknown significance	Pendred syndrome	missense_variant	MODERATE	N&.&.	\N	20.4	\N	\N	SLC26A4
1317576	7:107302174:C>G	107302174	NM_000441.2	NM_000441.2:c.88C>G	NP_000432.1:p.Leu30Val	30	44613	\N	NTD; dimerization interface	Likely benign	\N	missense_variant	MODERATE	N&.&.	\N	22.4	1.4984e-05	gnomad_AF_nfe_pass	SLC26A4
1317577	7:107302175:T>C	107302175	NM_000441.2	NM_000441.2:c.89T>C	NP_000432.1:p.Leu30Pro	30	44613	\N	NTD; dimerization interface	Unknown significance	\N	missense_variant	MODERATE	N&.&.	\N	22.6	\N	\N	SLC26A4
1317578	7:107302176:C>G	107302176	NM_000441.2	NM_000441.2:c.90C>G	NP_000432.1:p.Leu30=	30	44613	\N		Likely benign	\N	synonymous_variant	LOW	\N	\N	13.38	0.000112765	gnomad_AF_amr_pass	SLC26A4
1317579	7:107302177:G>T	107302177	NM_000441.2	NM_000441.2:c.91G>T	NP_000432.1:p.Ala31Ser	31	44613	\N	NTD; dimerization interface	Likely benign	\N	missense_variant	MODERATE	N&.&.	\N	21.6	3.88169e-05	gnomad_AF_amr_pass	SLC26A4
1317580	7:107302184:A>G	107302184	NM_000441.2	NM_000441.2:c.98A>G	NP_000432.1:p.Gln33Arg	33	44613	\N	NTD; dimerization interface	Likely benign	\N	missense_variant	MODERATE	N&.&.	\N	22.5	\N	\N	SLC26A4
1317581	7:107302185:G>C	107302185	NM_000441.2	NM_000441.2:c.99G>C	NP_000432.1:p.Gln33His	33	44613	\N	NTD; dimerization interface	Unknown significance	\N	missense_variant	MODERATE	N&.&.	\N	22.6	3.91757e-05	gnomad_AF_amr_pass	SLC26A4
1317582	7:107302186:C>A	107302186	NM_000441.2	NM_000441.2:c.100C>A	NP_000432.1:p.Gln34Lys	34	44613	\N	NTD; dimerization interface	Likely benign	\N	missense_variant	MODERATE	N&.&.	\N	22.2	\N	\N	SLC26A4
1317583	7:107302186:C>G	107302186	NM_000441.2	NM_000441.2:c.100C>G	NP_000432.1:p.Gln34Glu	34	44613	\N	NTD; dimerization interface	Likely benign	\N	missense_variant	MODERATE	N&.&.	\N	16.66	\N	\N	SLC26A4
1317584	7:107302188:A>G	107302188	NM_000441.2	NM_000441.2:c.102A>G	NP_000432.1:p.Gln34=	34	44613	\N		Unknown significance	\N	synonymous_variant	LOW	\N	\N	14.58	4.28633e-05	gnomad_AF_sas_pass	SLC26A4
1317585	7:107302194:C>G	107302194	NM_000441.2	NM_000441.2:c.108C>G	NP_000432.1:p.His36Gln	36	44613	\N	NTD; dimerization interface	Unknown significance	\N	missense_variant	MODERATE	N&.&.	\N	21.7	\N	\N	SLC26A4
1317586	7:107302195:G>C	107302195	NM_000441.2	NM_000441.2:c.109G>C	NP_000432.1:p.Glu37Gln	37	44613	\N	NTD; dimerization interface	Unknown significance	\N	missense_variant	MODERATE	N&.&.	\N	23.3	8.70777e-05	gnomad_AF_eas_pass	SLC26A4
1317587	7:107302195:G>T	107302195	NM_000441.2	NM_000441.2:c.109G>T	NP_000432.1:p.Glu37Ter	37	44613	\N		Pathogenic	Enlarged vestibular aqueduct	stop_gained	HIGH	N&.&.	\N	39	\N	\N	SLC26A4
1317588	7:107302196:A>G	107302196	NM_000441.2	NM_000441.2:c.110A>G	NP_000432.1:p.Glu37Gly	37	44613	\N	NTD; dimerization interface	Unknown significance	\N	missense_variant	MODERATE	N&.&.	\N	25.9	8.7321e-05	gnomad_AF_eas_pass	SLC26A4
1317589	7:107302197:G>A	107302197	NM_000441.2	NM_000441.2:c.111G>A	NP_000432.1:p.Glu37=	37	44613	\N		Unknown significance	\N	synonymous_variant	LOW	\N	\N	15.13	7.73635e-05	gnomad_AF_eas_pass	SLC26A4
1317590	7:107302198:C>A	107302198	NM_000441.2	NM_000441.2:c.112C>A	NP_000432.1:p.Arg38=	38	44613	\N		Unknown significance	\N	synonymous_variant	LOW	\N	\N	15.67	\N	\N	SLC26A4
1317591	7:107302199:G>T	107302199	NM_000441.2	NM_000441.2:c.113G>T	NP_000432.1:p.Arg38Leu	38	44613	\N	NTD; dimerization interface	Unknown significance	\N	missense_variant	MODERATE	N&.&.	\N	24.1	0	gnomad_AF_afr_pass|gnomad_AF_amr_pass|gnomad_AF_eas_pass|gnomad_AF_nfe_pass|gnomad_AF_sas_pass	SLC26A4
1317592	7:107302202:G>A	107302202	NM_000441.2	NM_000441.2:c.116G>A	NP_000432.1:p.Arg39His	39	44613	\N	NTD; dimerization interface	Unknown significance	\N	missense_variant	MODERATE	N&.&.	\N	23.5	\N	\N	SLC26A4
1317593	7:107302204:CT>C	107302204	NM_000441.2	NM_000441.2:c.119del	NP_000432.1:p.Leu40ArgfsTer26	40	44613	\N		Pathogenic	Enlarged vestibular aqueduct	frameshift_variant	HIGH	\N	\N	25.8	\N	\N	SLC26A4
1317594	7:107302205:T>C	107302205	NM_000441.2	NM_000441.2:c.119T>C	NP_000432.1:p.Leu40Pro	40	44613	\N	NTD; dimerization interface	Unknown significance	\N	missense_variant	MODERATE	N&.&.	\N	22.4	1.68776e-05	gnomad_AF_nfe_pass	SLC26A4
1317595	7:107302206:G>A	107302206	NM_000441.2	NM_000441.2:c.120G>A	NP_000432.1:p.Leu40=	40	44613	\N		Unknown significance	\N	synonymous_variant	LOW	\N	\N	15.2	1.6963e-05	gnomad_AF_nfe_pass	SLC26A4
1317596	7:107302213:C>T	107302213	NM_000441.2	NM_000441.2:c.127C>T	NP_000432.1:p.Arg43Cys	43	44613	\N	NTD	Unknown significance	\N	missense_variant	MODERATE	N&.&.	\N	29.3	\N	\N	SLC26A4
1317597	7:107302214:G>A	107302214	NM_000441.2	NM_000441.2:c.128G>A	NP_000432.1:p.Arg43His	43	44613	\N	NTD	Likely pathogenic	Hearing loss	missense_variant	MODERATE	N&.&.	\N	22.4	0.000204918	gnomad_AF_nfe_pass	SLC26A4
1317598	7:107302214:G>GC	107302214	NM_000441.2	NM_000441.2:c.129dup	NP_000432.1:p.Lys44GlnfsTer43	43	44613	\N		Pathogenic	Pendred syndrome	frameshift_variant	HIGH	\N	\N	31	\N	\N	SLC26A4
1317599	7:107302214:G>T	107302214	NM_000441.2	NM_000441.2:c.128G>T	NP_000432.1:p.Arg43Leu	43	44613	\N	NTD	Unknown significance	\N	missense_variant	MODERATE	N&.&.	\N	23.3	8.77732e-05	gnomad_AF_sas_pass	SLC26A4
1317600	7:107302216:A>TTG	107302216	NM_000441.2	NM_000441.2:c.130delinsTTG	NP_000432.1:p.Lys44LeufsTer23	44	44613	\N		Pathogenic	\N	frameshift_variant	HIGH	\N	\N	\N	\N	\N	SLC26A4
1317601	7:107302218:G>C	107302218	NM_000441.2	NM_000441.2:c.132G>C	NP_000432.1:p.Lys44Asn	44	44613	\N	NTD	Unknown significance	\N	missense_variant	MODERATE	N&.&.	\N	25.1	0.000161238	gnomad_AF_eas_pass	SLC26A4
1317602	7:107302220:C>A	107302220	NM_000441.2	NM_000441.2:c.134C>A	NP_000432.1:p.Thr45Lys	45	44613	\N	NTD	Unknown significance	\N	missense_variant	MODERATE	N&.&.	\N	27	3.47451e-05	gnomad_AF_nfe_pass	SLC26A4
1317603	7:107302221:G>T	107302221	NM_000441.2	NM_000441.2:c.135G>T	NP_000432.1:p.Thr45=	45	44613	\N		Likely benign	\N	synonymous_variant	LOW	\N	\N	14.23	0.00158242	gnomad_AF_sas_pass	SLC26A4
1317604	7:107302223:T>C	107302223	NM_000441.2	NM_000441.2:c.137T>C	NP_000432.1:p.Leu46Pro	46	44613	\N	NTD	Unknown significance	\N	missense_variant	MODERATE	N&.&.	\N	23.7	\N	\N	SLC26A4
1317605	7:107302224:G>GC	107302224	NM_000441.2	NM_000441.2:c.139dup	NP_000432.1:p.Arg47ProfsTer40	46-47	44613	\N		Pathogenic	Enlarged vestibular aqueduct	frameshift_variant	HIGH	\N	\N	31	\N	\N	SLC26A4
1317606	7:107302228:G>A	107302228	NM_000441.2	NM_000441.2:c.142G>A	NP_000432.1:p.Glu48Lys	48	44613	\N	NTD	Unknown significance	\N	missense_variant	MODERATE	N&.&.	\N	25.5	0.000220264	gnomad_AF_sas_pass	SLC26A4
1317607	7:107302228:G>T	107302228	NM_000441.2	NM_000441.2:c.142G>T	NP_000432.1:p.Glu48Ter	48	44613	\N		Pathogenic	Pendred syndrome	stop_gained	HIGH	N&.&.	\N	38	\N	\N	SLC26A4
1317608	7:107302231:A>G	107302231	NM_000441.2	NM_000441.2:c.145A>G	NP_000432.1:p.Ser49Gly	49	44613	\N	NTD	Likely benign	\N	missense_variant	MODERATE	N&.&.	\N	23.8	4.41112e-05	gnomad_AF_sas_pass	SLC26A4
1317609	7:107302233:C>G	107302233	NM_000441.2	NM_000441.2:c.147C>G	NP_000432.1:p.Ser49Arg	49	44613	\N	NTD	Unknown significance	\N	missense_variant	MODERATE	N&.&.	\N	20.1	0.00358248	gnomad_AF_eas_pass	SLC26A4
1317610	7:107302234:C>G	107302234	NM_000441.2	NM_000441.2:c.148C>G	NP_000432.1:p.Leu50Val	50	44613	\N	NTD	Likely benign	\N	missense_variant	MODERATE	N&.&.	\N	22.1	\N	\N	SLC26A4
1317611	7:107302234:C>T	107302234	NM_000441.2	NM_000441.2:c.148C>T	NP_000432.1:p.Leu50=	50	44613	\N		Unknown significance	\N	synonymous_variant	LOW	\N	\N	14.98	\N	\N	SLC26A4
1317612	7:107302235:T>C	107302235	NM_000441.2	NM_000441.2:c.149T>C	NP_000432.1:p.Leu50Pro	50	44613	\N	NTD	Pathogenic	Enlarged vestibular aqueduct	missense_variant	MODERATE	N&.&.	\N	29	\N	\N	SLC26A4
1317613	7:107302235:T>G	107302235	NM_000441.2	NM_000441.2:c.149T>G	NP_000432.1:p.Leu50Arg	50	44613	\N	NTD	Pathogenic	Enlarged vestibular aqueduct	missense_variant	MODERATE	N&.&.	\N	28.9	\N	\N	SLC26A4
1317614	7:107302240:A>T	107302240	NM_000441.2	NM_000441.2:c.154A>T	NP_000432.1:p.Lys52Ter	52	44613	\N		Pathogenic	Hearing loss| non-syndromic	stop_gained	HIGH	N&.&.	\N	32	\N	\N	SLC26A4
1317615	7:107302244:G>C	107302244	NM_000441.2	NM_000441.2:c.158G>C	NP_000432.1:p.Cys53Ser	53	44613	\N	NTD	Likely benign	\N	missense_variant	MODERATE	N&.&.	\N	21.7	4.26015e-05	gnomad_AF_nfe_pass	SLC26A4
1317616	7:107302245:C>G	107302245	NM_000441.2	NM_000441.2:c.159C>G	NP_000432.1:p.Cys53Trp	53	44613	\N	NTD	Unknown significance	\N	missense_variant	MODERATE	N&.&.	\N	23.1	\N	\N	SLC26A4
1317617	7:107302246:T>G	107302246	NM_000441.2	NM_000441.2:c.160T>G	NP_000432.1:p.Cys54Gly	54	44613	\N	NTD	Unknown significance	\N	missense_variant	MODERATE	N&.&.	\N	23.5	\N	\N	SLC26A4
1317618	7:107302249:AG>A	107302249	NM_000441.2	NM_000441.2:c.164+1del	\N	55	44613	\N		Pathogenic	Hearing loss	frameshift_variant&splice_region_variant	HIGH	\N	\N	36	\N	\N	SLC26A4
1317619	7:107302251:G>C	107302251	NM_000441.2	NM_000441.2:c.164+1G>C	\N	\N	\N	44612		Pathogenic	Deafness	splice_donor_variant	HIGH	\N	\N	34	\N	\N	SLC26A4
1317620	7:107302252:T>A	107302252	NM_000441.2	NM_000441.2:c.164+2T>A	\N	\N	\N	44612		Likely pathogenic	Pendred syndrome	splice_donor_variant	HIGH	\N	\N	34	\N	\N	SLC26A4
1317621	7:107302252:T>C	107302252	NM_000441.2	NM_000441.2:c.164+2T>C	\N	\N	\N	44612		Pathogenic	Hearing loss	splice_donor_variant	HIGH	\N	\N	33	\N	\N	SLC26A4
1317622	7:107302252:TAGC>GAGG	107302252	NM_000441.2	NM_000441.2:c.164+2_164+5delinsGAGG	\N	\N	\N	44612		Pathogenic	Hearing loss| non-syndromic	splice_donor_variant&intron_variant	HIGH	\N	\N	\N	\N	\N	SLC26A4
1317623	7:107302255:C>A	107302255	NM_000441.2	NM_000441.2:c.164+5C>A	\N	\N	\N	44612		Unknown significance	\N	splice_region_variant&intron_variant	LOW	\N	\N	14.6	4.44998e-05	gnomad_AF_sas_pass	SLC26A4
1317624	7:107302256:G>A	107302256	NM_000441.2	NM_000441.2:c.164+6G>A	\N	\N	\N	44612		Unknown significance	\N	splice_region_variant&intron_variant	LOW	\N	\N	9.834	\N	\N	SLC26A4
1317625	7:107302263:C>T	107302263	NM_000441.2	NM_000441.2:c.164+13C>T	\N	\N	\N	44612		Unknown significance	\N	intron_variant	MODIFIER	\N	\N	8.23	\N	\N	SLC26A4
1317626	7:107302270:G>A	107302270	NM_000441.2	NM_000441.2:c.164+20G>A	\N	\N	\N	44612		Unknown significance	\N	intron_variant	MODIFIER	\N	\N	8.91	0.000497018	gnomad_AF_eas_pass	SLC26A4
1317627	7:107302270:G>T	107302270	NM_000441.2	NM_000441.2:c.164+20G>T	\N	\N	\N	44612		Unknown significance	\N	intron_variant	MODIFIER	\N	\N	8.392	0.000130736	gnomad_AF_afr_pass	SLC26A4
1317628	7:107302271:C>A	107302271	NM_000441.2	NM_000441.2:c.164+21C>A	\N	\N	\N	44612		Unknown significance	\N	intron_variant	MODIFIER	\N	\N	7.37	1.85943e-05	gnomad_AF_nfe_pass	SLC26A4
1317629	7:107302274:A>G	107302274	NM_000441.2	NM_000441.2:c.164+24A>G	\N	\N	\N	44612		Unknown significance	\N	intron_variant	MODIFIER	\N	\N	7.555	1.8672e-05	gnomad_AF_nfe_pass	SLC26A4
1317630	7:107302280:A>G	107302280	NM_000441.2	NM_000441.2:c.164+30A>G	\N	\N	\N	44612		Unknown significance	\N	intron_variant	MODIFIER	\N	\N	6.864	7.31914e-05	gnomad_AF_nfe_pass	SLC26A4
1317631	7:107302282:G>A	107302282	NM_000441.2	NM_000441.2:c.164+32G>A	\N	\N	\N	44612		Unknown significance	\N	intron_variant	MODIFIER	\N	\N	10.08	\N	\N	SLC26A4
1317632	7:107302283:C>T	107302283	NM_000441.2	NM_000441.2:c.164+33C>T	\N	\N	\N	44612		Unknown significance	\N	intron_variant	MODIFIER	\N	\N	7.121	4.53597e-05	gnomad_AF_sas_pass	SLC26A4
1317633	7:107302288:C>G	107302288	NM_000441.2	NM_000441.2:c.164+38C>G	\N	\N	\N	44612		Unknown significance	\N	intron_variant	MODIFIER	\N	\N	10.51	0.000124409	gnomad_AF_amr_pass	SLC26A4
1317634	7:107302289:G>A	107302289	NM_000441.2	NM_000441.2:c.164+39G>A	\N	\N	\N	44612		Unknown significance	\N	intron_variant	MODIFIER	\N	\N	1.421	0.00011489	gnomad_AF_afr_pass	SLC26A4
1317635	7:107302289:G>C	107302289	NM_000441.2	NM_000441.2:c.164+39G>C	\N	\N	\N	44612		Unknown significance	\N	intron_variant	MODIFIER	\N	\N	0.932	1.93768e-05	gnomad_AF_nfe_pass	SLC26A4
1317636	7:107302292:G>T	107302292	NM_000441.2	NM_000441.2:c.164+42G>T	\N	\N	\N	44612		Unknown significance	\N	intron_variant	MODIFIER	\N	\N	9.308	\N	\N	SLC26A4
1317637	7:107302293:C>A	107302293	NM_000441.2	NM_000441.2:c.164+43C>A	\N	\N	\N	44612		Unknown significance	\N	intron_variant	MODIFIER	\N	\N	10.15	1.96672e-05	gnomad_AF_nfe_pass	SLC26A4
1317638	7:107302300:G>T	107302300	NM_000441.2	NM_000441.2:c.164+50G>T	\N	\N	\N	44612		Unknown significance	\N	intron_variant	MODIFIER	\N	\N	10.43	4.68165e-05	gnomad_AF_sas_pass	SLC26A4
1317639	7:107302301:C>T	107302301	NM_000441.2	NM_000441.2:c.164+51C>T	\N	\N	\N	44612		Unknown significance	\N	intron_variant	MODIFIER	\N	\N	6.288	2.00441e-05	gnomad_AF_nfe_pass	SLC26A4
1317640	7:107302312:G>A	107302312	NM_000441.2	NM_000441.2:c.164+62G>A	\N	\N	\N	44612		Unknown significance	\N	intron_variant	MODIFIER	\N	\N	7.473	\N	\N	SLC26A4
1317641	7:107302317:G>C	107302317	NM_000441.2	NM_000441.2:c.164+67G>C	\N	\N	\N	44612		Unknown significance	\N	intron_variant	MODIFIER	\N	\N	7.379	0.00195447	gnomad_AF_afr_pass	SLC26A4
1317642	7:107302319:G>A	107302319	NM_000441.2	NM_000441.2:c.164+69G>A	\N	\N	\N	44612		Unknown significance	\N	intron_variant	MODIFIER	\N	\N	11.53	\N	\N	SLC26A4
1317643	7:107302328:G>A	107302328	NM_000441.2	NM_000441.2:c.164+78G>A	\N	\N	\N	44612		Unknown significance	\N	intron_variant	MODIFIER	\N	\N	5.373	0.000114995	gnomad_AF_afr_pass	SLC26A4
1317644	7:107302351:C>T	107302351	NM_000441.2	NM_000441.2:c.164+101C>T	\N	\N	\N	44612		Unknown significance	\N	intron_variant	MODIFIER	\N	\N	9.923	6.48929e-05	gnomad_AF_nfe_pass	SLC26A4
1317645	7:107302360:TG>T	107302360	NM_000441.2	NM_000441.2:c.164+113del	\N	\N	\N	44612		Unknown significance	\N	intron_variant	MODIFIER	\N	\N	10.35	0.000259336	gnomad_AF_nfe_pass	SLC26A4
1317646	7:107302364:C>A	107302364	NM_000441.2	NM_000441.2:c.164+114C>A	\N	\N	\N	44612		Unknown significance	\N	intron_variant	MODIFIER	\N	\N	8.653	6.48256e-05	gnomad_AF_nfe_pass	SLC26A4
1317647	7:107302368:AGCTGCTTCTCCCAGAG>A	107302368	NM_000441.2	NM_000441.2:c.164+121_164+136del	\N	\N	\N	44612		Unknown significance	\N	intron_variant	MODIFIER	\N	\N	\N	\N	\N	SLC26A4
1317648	7:107302374:T>A	107302374	NM_000441.2	NM_000441.2:c.164+124T>A	\N	\N	\N	44612		Unknown significance	\N	intron_variant	MODIFIER	\N	\N	8.277	\N	\N	SLC26A4
1317649	7:107302388:C>T	107302388	NM_000441.2	NM_000441.2:c.164+138C>T	\N	\N	\N	44612		Unknown significance	\N	intron_variant	MODIFIER	\N	\N	6.397	\N	\N	SLC26A4
1317650	7:107302400:T>A	107302400	NM_000441.2	NM_000441.2:c.164+150T>A	\N	\N	\N	44612		Benign	\N	intron_variant	MODIFIER	\N	\N	9.165	0.0542653	gnomad_AF_afr_pass	SLC26A4
1317651	7:107302425:G>A	107302425	NM_000441.2	NM_000441.2:c.164+175G>A	\N	\N	\N	44612		Unknown significance	\N	intron_variant	MODIFIER	\N	\N	10.71	6.48172e-05	gnomad_AF_nfe_pass	SLC26A4
1317652	7:107302431:G>A	107302431	NM_000441.2	NM_000441.2:c.164+181G>A	\N	\N	\N	44612		Unknown significance	\N	intron_variant	MODIFIER	\N	\N	9.081	\N	\N	SLC26A4
1317653	7:107302432:G>T	107302432	NM_000441.2	NM_000441.2:c.164+182G>T	\N	\N	\N	44612		Unknown significance	\N	intron_variant	MODIFIER	\N	\N	8.601	0.000114784	gnomad_AF_afr_pass	SLC26A4
1317654	7:107302448:T>C	107302448	NM_000441.2	NM_000441.2:c.164+198T>C	\N	\N	\N	44612		Unknown significance	\N	intron_variant	MODIFIER	\N	\N	10.24	0	gnomad_AF_afr_pass|gnomad_AF_amr_pass|gnomad_AF_eas_pass|gnomad_AF_nfe_pass	SLC26A4
1317655	7:107302450:G>A	107302450	NM_000441.2	NM_000441.2:c.164+200G>A	\N	\N	\N	44612		Unknown significance	\N	intron_variant	MODIFIER	\N	\N	7.456	0.00384615	gnomad_AF_eas_pass	SLC26A4
1317656	7:107302450:G>C	107302450	NM_000441.2	NM_000441.2:c.164+200G>C	\N	\N	\N	44612		Unknown significance	\N	intron_variant	MODIFIER	\N	\N	6.677	6.48508e-05	gnomad_AF_nfe_pass	SLC26A4
1317657	7:107302454:C>G	107302454	NM_000441.2	NM_000441.2:c.164+204C>G	\N	\N	\N	44612		Unknown significance	\N	intron_variant	MODIFIER	\N	\N	10.44	6.48172e-05	gnomad_AF_nfe_pass	SLC26A4
1317658	7:107302455:C>T	107302455	NM_000441.2	NM_000441.2:c.164+205C>T	\N	\N	\N	44612		Benign	\N	intron_variant	MODIFIER	\N	\N	9.367	0.0134452	gnomad_AF_afr_pass	SLC26A4
1317659	7:107302458:A>G	107302458	NM_000441.2	NM_000441.2:c.164+208A>G	\N	\N	\N	44612		Unknown significance	\N	intron_variant	MODIFIER	\N	\N	11.72	0.00235849	gnomad_AF_amr_pass	SLC26A4
1317660	7:107302472:G>A	107302472	NM_000441.2	NM_000441.2:c.164+222G>A	\N	\N	\N	44612		Unknown significance	\N	intron_variant	MODIFIER	\N	\N	9.032	0.000229727	gnomad_AF_afr_pass	SLC26A4
1317661	7:107302483:T>G	107302483	NM_000441.2	NM_000441.2:c.164+233T>G	\N	\N	\N	44612		Unknown significance	\N	intron_variant	MODIFIER	\N	\N	10.16	\N	\N	SLC26A4
1317662	7:107302485:T>TG	107302485	NM_000441.2	NM_000441.2:c.164+239dup	\N	\N	\N	44612		Unknown significance	\N	intron_variant	MODIFIER	\N	\N	8.974	6.4834e-05	gnomad_AF_nfe_pass	SLC26A4
1317663	7:107302489:G>C	107302489	NM_000441.2	NM_000441.2:c.164+239G>C	\N	\N	\N	44612		Unknown significance	\N	intron_variant	MODIFIER	\N	\N	5.15	0.00117925	gnomad_AF_amr_pass	SLC26A4
1317664	7:107302497:G>A	107302497	NM_000441.2	NM_000441.2:c.164+247G>A	\N	\N	\N	44612		Unknown significance	\N	intron_variant	MODIFIER	\N	\N	6.017	0.000114784	gnomad_AF_afr_pass	SLC26A4
1317665	7:107302513:C>G	107302513	NM_000441.2	NM_000441.2:c.164+263C>G	\N	\N	\N	44612		Unknown significance	\N	intron_variant	MODIFIER	\N	\N	6.983	0.00126292	gnomad_AF_afr_pass	SLC26A4
1317666	7:107302517:C>G	107302517	NM_000441.2	NM_000441.2:c.164+267C>G	\N	\N	\N	44612		Unknown significance	\N	intron_variant	MODIFIER	\N	\N	7.493	0.0025641	gnomad_AF_eas_pass	SLC26A4
1317667	7:107302535:A>G	107302535	NM_000441.2	NM_000441.2:c.164+285A>G	\N	\N	\N	44612		Unknown significance	\N	intron_variant	MODIFIER	\N	\N	10.64	0.000229621	gnomad_AF_afr_pass	SLC26A4
1317668	7:107302543:A>C	107302543	NM_000441.2	NM_000441.2:c.164+293A>C	\N	\N	\N	44612		Unknown significance	\N	intron_variant	MODIFIER	\N	\N	13.96	6.4834e-05	gnomad_AF_nfe_pass	SLC26A4
1317669	7:107302546:G>T	107302546	NM_000441.2	NM_000441.2:c.164+296G>T	\N	\N	\N	44612		Unknown significance	\N	intron_variant	MODIFIER	\N	\N	12.99	0.000641026	gnomad_AF_eas_pass	SLC26A4
1317670	7:107302548:C>T	107302548	NM_000441.2	NM_000441.2:c.164+298C>T	\N	\N	\N	44612		Unknown significance	\N	intron_variant	MODIFIER	\N	\N	6.649	0.000114811	gnomad_AF_afr_pass	SLC26A4
1317671	7:107302571:G>C	107302571	NM_000441.2	NM_000441.2:c.164+321G>C	\N	\N	\N	44612		Unknown significance	\N	intron_variant	MODIFIER	\N	\N	3.803	6.4834e-05	gnomad_AF_nfe_pass	SLC26A4
1317672	7:107302579:C>G	107302579	NM_000441.2	NM_000441.2:c.164+329C>G	\N	\N	\N	44612		Unknown significance	\N	intron_variant	MODIFIER	\N	\N	8.586	6.48508e-05	gnomad_AF_nfe_pass	SLC26A4
1317673	7:107302587:C>CT	107302587	NM_000441.2	NM_000441.2:c.164+339dup	\N	\N	\N	44612		Unknown significance	\N	intron_variant	MODIFIER	\N	\N	\N	\N	\N	SLC26A4
1317674	7:107302627:C>T	107302627	NM_000441.2	NM_000441.2:c.164+377C>T	\N	\N	\N	44612		Unknown significance	\N	intron_variant	MODIFIER	\N	\N	10.13	\N	\N	SLC26A4
1317675	7:107302627:CAGG>C	107302627	NM_000441.2	NM_000441.2:c.164+383_164+385del	\N	\N	\N	44612		Unknown significance	\N	intron_variant	MODIFIER	\N	\N	9.464	0.000114916	gnomad_AF_afr_pass	SLC26A4
1317676	7:107302637:C>A	107302637	NM_000441.2	NM_000441.2:c.164+387C>A	\N	\N	\N	44612		Unknown significance	\N	intron_variant	MODIFIER	\N	\N	9.624	0.000114969	gnomad_AF_afr_pass	SLC26A4
1317677	7:107302639:T>A	107302639	NM_000441.2	NM_000441.2:c.164+389T>A	\N	\N	\N	44612		Unknown significance	\N	intron_variant	MODIFIER	\N	\N	12.38	6.49266e-05	gnomad_AF_nfe_pass	SLC26A4
1317678	7:107302646:A>C	107302646	NM_000441.2	NM_000441.2:c.164+396A>C	\N	\N	\N	44612		Unknown significance	\N	intron_variant	MODIFIER	\N	\N	7.64	0.000641849	gnomad_AF_eas_pass	SLC26A4
1317679	7:107302658:T>A	107302658	NM_000441.2	NM_000441.2:c.164+408T>A	\N	\N	\N	44612		Unknown significance	\N	intron_variant	MODIFIER	\N	\N	3.493	\N	\N	SLC26A4
1317680	7:107302659:A>C	107302659	NM_000441.2	NM_000441.2:c.164+409A>C	\N	\N	\N	44612		Unknown significance	\N	intron_variant	MODIFIER	\N	\N	6.142	0.00114863	gnomad_AF_afr_pass	SLC26A4
1317681	7:107302663:G>T	107302663	NM_000441.2	NM_000441.2:c.164+413G>T	\N	\N	\N	44612		Unknown significance	\N	intron_variant	MODIFIER	\N	\N	2.854	0.000114916	gnomad_AF_afr_pass	SLC26A4
1317682	7:107302676:G>C	107302676	NM_000441.2	NM_000441.2:c.164+426G>C	\N	\N	\N	44612		Benign	\N	intron_variant	MODIFIER	\N	\N	5.45	0.0134421	gnomad_AF_afr_pass	SLC26A4
1317683	7:107302683:A>G	107302683	NM_000441.2	NM_000441.2:c.164+433A>G	\N	\N	\N	44612		Unknown significance	\N	intron_variant	MODIFIER	\N	\N	5.033	\N	\N	SLC26A4
1317684	7:107302704:C>A	107302704	NM_000441.2	NM_000441.2:c.164+454C>A	\N	\N	\N	44612		Unknown significance	\N	intron_variant	MODIFIER	\N	\N	3.754	0.000641026	gnomad_AF_eas_pass	SLC26A4
1317685	7:107302706:G>A	107302706	NM_000441.2	NM_000441.2:c.164+456G>A	\N	\N	\N	44612		Unknown significance	\N	intron_variant	MODIFIER	\N	\N	3.78	0.000194553	gnomad_AF_nfe_pass	SLC26A4
1317686	7:107302718:G>T	107302718	NM_000441.2	NM_000441.2:c.164+468G>T	\N	\N	\N	44612		Unknown significance	\N	intron_variant	MODIFIER	\N	\N	9.359	\N	\N	SLC26A4
1317687	7:107302724:C>G	107302724	NM_000441.2	NM_000441.2:c.164+474C>G	\N	\N	\N	44612		Unknown significance	\N	intron_variant	MODIFIER	\N	\N	7.797	\N	\N	SLC26A4
1317688	7:107302728:T>G	107302728	NM_000441.2	NM_000441.2:c.164+478T>G	\N	\N	\N	44612		Unknown significance	\N	intron_variant	MODIFIER	\N	\N	5.084	6.48004e-05	gnomad_AF_nfe_pass	SLC26A4
1317689	7:107302743:C>T	107302743	NM_000441.2	NM_000441.2:c.164+493C>T	\N	\N	\N	44612		Benign	\N	intron_variant	MODIFIER	\N	\N	8.99	0.0091954	gnomad_AF_afr_pass	SLC26A4
1317690	7:107302757:G>A	107302757	NM_000441.2	NM_000441.2:c.164+507G>A	\N	\N	\N	44612		Unknown significance	\N	intron_variant	MODIFIER	\N	\N	0.612	0.000115154	gnomad_AF_afr_pass	SLC26A4
1317691	7:107302769:C>G	107302769	NM_000441.2	NM_000441.2:c.164+519C>G	\N	\N	\N	44612		Unknown significance	\N	intron_variant	MODIFIER	\N	\N	2.561	0.000114969	gnomad_AF_afr_pass	SLC26A4
1317692	7:107302778:T>G	107302778	NM_000441.2	NM_000441.2:c.164+528T>G	\N	\N	\N	44612		Unknown significance	\N	intron_variant	MODIFIER	\N	\N	6.26	0.00192555	gnomad_AF_eas_pass	SLC26A4
1317693	7:107302794:G>A	107302794	NM_000441.2	NM_000441.2:c.164+544G>A	\N	\N	\N	44612		Unknown significance	\N	intron_variant	MODIFIER	\N	\N	5.24	6.48508e-05	gnomad_AF_nfe_pass	SLC26A4
1317694	7:107302805:T>A	107302805	NM_000441.2	NM_000441.2:c.164+555T>A	\N	\N	\N	44612		Unknown significance	\N	intron_variant	MODIFIER	\N	\N	0.218	\N	\N	SLC26A4
1317695	7:107302818:G>T	107302818	NM_000441.2	NM_000441.2:c.164+568G>T	\N	\N	\N	44612		Unknown significance	\N	intron_variant	MODIFIER	\N	\N	1.67	6.48424e-05	gnomad_AF_nfe_pass	SLC26A4
1317696	7:107302848:A>G	107302848	NM_000441.2	NM_000441.2:c.164+598A>G	\N	\N	\N	44612		Unknown significance	\N	intron_variant	MODIFIER	\N	\N	2.721	\N	\N	SLC26A4
1317697	7:107302863:T>C	107302863	NM_000441.2	NM_000441.2:c.164+613T>C	\N	\N	\N	44612		Unknown significance	\N	intron_variant	MODIFIER	\N	\N	0.32	0.00011489	gnomad_AF_afr_pass	SLC26A4
1317698	7:107302872:G>A	107302872	NM_000441.2	NM_000441.2:c.164+622G>A	\N	\N	\N	44612		Unknown significance	\N	intron_variant	MODIFIER	\N	\N	2.173	\N	\N	SLC26A4
1317699	7:107302882:T>C	107302882	NM_000441.2	NM_000441.2:c.164+632T>C	\N	\N	\N	44612		Unknown significance	\N	intron_variant	MODIFIER	\N	\N	4.225	0.00011489	gnomad_AF_afr_pass	SLC26A4
1317700	7:107302890:T>C	107302890	NM_000441.2	NM_000441.2:c.164+640T>C	\N	\N	\N	44612		Unknown significance	\N	intron_variant	MODIFIER	\N	\N	2.045	0.000641026	gnomad_AF_eas_pass	SLC26A4
1317701	7:107302892:A>T	107302892	NM_000441.2	NM_000441.2:c.164+642A>T	\N	\N	\N	44612		Unknown significance	\N	intron_variant	MODIFIER	\N	\N	4.618	\N	\N	SLC26A4
1317702	7:107302901:C>A	107302901	NM_000441.2	NM_000441.2:c.164+651C>A	\N	\N	\N	44612		Unknown significance	\N	intron_variant	MODIFIER	\N	\N	0.656	\N	\N	SLC26A4
1317703	7:107302906:A>C	107302906	NM_000441.2	NM_000441.2:c.164+656A>C	\N	\N	\N	44612		Unknown significance	\N	intron_variant	MODIFIER	\N	\N	0.351	\N	\N	SLC26A4
1317704	7:107302908:C>A	107302908	NM_000441.2	NM_000441.2:c.164+658C>A	\N	\N	\N	44612		Unknown significance	\N	intron_variant	MODIFIER	\N	\N	0.163	\N	\N	SLC26A4
1317705	7:107302927:G>A	107302927	NM_000441.2	NM_000441.2:c.164+677G>A	\N	\N	\N	44612		Unknown significance	\N	intron_variant	MODIFIER	\N	\N	0.209	\N	\N	SLC26A4
1317706	7:107302927:G>C	107302927	NM_000441.2	NM_000441.2:c.164+677G>C	\N	\N	\N	44612		Unknown significance	\N	intron_variant	MODIFIER	\N	\N	0.136	0.000461894	gnomad_AF_afr_pass	SLC26A4
1317707	7:107302929:C>T	107302929	NM_000441.2	NM_000441.2:c.164+679C>T	\N	\N	\N	44612		Unknown significance	\N	intron_variant	MODIFIER	\N	\N	1.389	\N	\N	SLC26A4
1317708	7:107302934:A>G	107302934	NM_000441.2	NM_000441.2:c.164+684A>G	\N	\N	\N	44612		Benign	\N	intron_variant	MODIFIER	\N	\N	4.281	0.0303379	gnomad_AF_afr_pass	SLC26A4
1317709	7:107302935:CT>C	107302935	NM_000441.2	NM_000441.2:c.164+686del	\N	\N	\N	44612		Unknown significance	\N	intron_variant	MODIFIER	\N	\N	0.112	0.000129769	gnomad_AF_nfe_pass	SLC26A4
1317710	7:107302954:A>T	107302954	NM_000441.2	NM_000441.2:c.164+704A>T	\N	\N	\N	44612		Unknown significance	\N	intron_variant	MODIFIER	\N	\N	6.75	0.000460405	gnomad_AF_afr_pass	SLC26A4
1317711	7:107302972:T>C	107302972	NM_000441.2	NM_000441.2:c.164+722T>C	\N	\N	\N	44612		Unknown significance	\N	intron_variant	MODIFIER	\N	\N	0.056	0.000129668	gnomad_AF_nfe_pass	SLC26A4
1317712	7:107302977:C>A	107302977	NM_000441.2	NM_000441.2:c.164+727C>A	\N	\N	\N	44612		Unknown significance	\N	intron_variant	MODIFIER	\N	\N	0.636	0.000114758	gnomad_AF_afr_pass	SLC26A4
1317713	7:107302986:C>A	107302986	NM_000441.2	NM_000441.2:c.164+736C>A	\N	\N	\N	44612		Unknown significance	\N	intron_variant	MODIFIER	\N	\N	6.324	\N	\N	SLC26A4
1317714	7:107302990:C>G	107302990	NM_000441.2	NM_000441.2:c.164+740C>G	\N	\N	\N	44612		Unknown significance	\N	intron_variant	MODIFIER	\N	\N	1.769	0.00117925	gnomad_AF_amr_pass	SLC26A4
1317715	7:107302992:A>G	107302992	NM_000441.2	NM_000441.2:c.164+742A>G	\N	\N	\N	44612		Unknown significance	\N	intron_variant	MODIFIER	\N	\N	3.539	\N	\N	SLC26A4
1317716	7:107303019:A>G	107303019	NM_000441.2	NM_000441.2:c.165-722A>G	\N	\N	\N	44612		Unknown significance	\N	intron_variant	MODIFIER	\N	\N	1.161	6.49013e-05	gnomad_AF_nfe_pass	SLC26A4
1317717	7:107303019:A>T	107303019	NM_000441.2	NM_000441.2:c.165-722A>T	\N	\N	\N	44612		Unknown significance	\N	intron_variant	MODIFIER	\N	\N	1.045	\N	\N	SLC26A4
1317718	7:107303022:A>G	107303022	NM_000441.2	NM_000441.2:c.165-719A>G	\N	\N	\N	44612		Benign	\N	intron_variant	MODIFIER	\N	\N	0.653	0.00545101	gnomad_AF_nfe_pass	SLC26A4
1317719	7:107303034:T>C	107303034	NM_000441.2	NM_000441.2:c.165-707T>C	\N	\N	\N	44612		Unknown significance	\N	intron_variant	MODIFIER	\N	\N	3.778	\N	\N	SLC26A4
1317720	7:107303044:T>C	107303044	NM_000441.2	NM_000441.2:c.165-697T>C	\N	\N	\N	44612		Unknown significance	\N	intron_variant	MODIFIER	\N	\N	2.576	0.00117925	gnomad_AF_amr_pass	SLC26A4
1317721	7:107303055:A>G	107303055	NM_000441.2	NM_000441.2:c.165-686A>G	\N	\N	\N	44612		Unknown significance	\N	intron_variant	MODIFIER	\N	\N	5.109	6.48424e-05	gnomad_AF_nfe_pass	SLC26A4
1317722	7:107303062:C>T	107303062	NM_000441.2	NM_000441.2:c.165-679C>T	\N	\N	\N	44612		Unknown significance	\N	intron_variant	MODIFIER	\N	\N	7.409	6.4834e-05	gnomad_AF_nfe_pass	SLC26A4
1317723	7:107303088:A>G	107303088	NM_000441.2	NM_000441.2:c.165-653A>G	\N	\N	\N	44612		Unknown significance	\N	intron_variant	MODIFIER	\N	\N	4.781	0	gnomad_AF_afr_pass|gnomad_AF_amr_pass|gnomad_AF_eas_pass|gnomad_AF_nfe_pass	SLC26A4
1317724	7:107303089:T>G	107303089	NM_000441.2	NM_000441.2:c.165-652T>G	\N	\N	\N	44612		Unknown significance	\N	intron_variant	MODIFIER	\N	\N	8.549	6.4792e-05	gnomad_AF_nfe_pass	SLC26A4
1317725	7:107303112:A>T	107303112	NM_000441.2	NM_000441.2:c.165-629A>T	\N	\N	\N	44612		Unknown significance	\N	intron_variant	MODIFIER	\N	\N	7.33	\N	\N	SLC26A4
1317726	7:107303115:T>A	107303115	NM_000441.2	NM_000441.2:c.165-626T>A	\N	\N	\N	44612		Benign	\N	intron_variant	MODIFIER	\N	\N	2.802	0.0531777	gnomad_AF_nfe_pass	SLC26A4
1317727	7:107303153:A>G	107303153	NM_000441.2	NM_000441.2:c.165-588A>G	\N	\N	\N	44612		Unknown significance	\N	intron_variant	MODIFIER	\N	\N	5.039	0.000194426	gnomad_AF_nfe_pass	SLC26A4
1317728	7:107303155:C>T	107303155	NM_000441.2	NM_000441.2:c.165-586C>T	\N	\N	\N	44612		Unknown significance	\N	intron_variant	MODIFIER	\N	\N	0.005	0.000114811	gnomad_AF_afr_pass	SLC26A4
1317729	7:107303156:G>T	107303156	NM_000441.2	NM_000441.2:c.165-585G>T	\N	\N	\N	44612		Unknown significance	\N	intron_variant	MODIFIER	\N	\N	0.026	0	gnomad_AF_afr_pass|gnomad_AF_amr_pass|gnomad_AF_eas_pass|gnomad_AF_nfe_pass	SLC26A4
1317730	7:107303174:T>A	107303174	NM_000441.2	NM_000441.2:c.165-567T>A	\N	\N	\N	44612		Unknown significance	\N	intron_variant	MODIFIER	\N	\N	4.59	0.00025937	gnomad_AF_nfe_pass	SLC26A4
1317731	7:107303175:TA>T	107303175	NM_000441.2	NM_000441.2:c.165-560del	\N	\N	\N	44612		Unknown significance	\N	intron_variant	MODIFIER	\N	\N	0.189	0.000114811	gnomad_AF_afr_pass	SLC26A4
1317732	7:107303195:T>C	107303195	NM_000441.2	NM_000441.2:c.165-546T>C	\N	\N	\N	44612		Unknown significance	\N	intron_variant	MODIFIER	\N	\N	4.105	0.00235849	gnomad_AF_amr_pass	SLC26A4
1317733	7:107303201:G>A	107303201	NM_000441.2	NM_000441.2:c.165-540G>A	\N	\N	\N	44612		Unknown significance	\N	intron_variant	MODIFIER	\N	\N	5.66	0.000114916	gnomad_AF_afr_pass	SLC26A4
1317734	7:107303210:C>T	107303210	NM_000441.2	NM_000441.2:c.165-531C>T	\N	\N	\N	44612		Unknown significance	\N	intron_variant	MODIFIER	\N	\N	2.113	6.48088e-05	gnomad_AF_nfe_pass	SLC26A4
1317735	7:107303266:T>C	107303266	NM_000441.2	NM_000441.2:c.165-475T>C	\N	\N	\N	44612		Unknown significance	\N	intron_variant	MODIFIER	\N	\N	7.151	\N	\N	SLC26A4
1317736	7:107303270:A>G	107303270	NM_000441.2	NM_000441.2:c.165-471A>G	\N	\N	\N	44612		Unknown significance	\N	intron_variant	MODIFIER	\N	\N	6.175	6.48088e-05	gnomad_AF_nfe_pass	SLC26A4
1317737	7:107303277:A>C	107303277	NM_000441.2	NM_000441.2:c.165-464A>C	\N	\N	\N	44612		Unknown significance	\N	intron_variant	MODIFIER	\N	\N	6.706	6.4792e-05	gnomad_AF_nfe_pass	SLC26A4
1317738	7:107303279:G>A	107303279	NM_000441.2	NM_000441.2:c.165-462G>A	\N	\N	\N	44612		Unknown significance	\N	intron_variant	MODIFIER	\N	\N	2.21	0.000641026	gnomad_AF_eas_pass	SLC26A4
1317739	7:107303282:A>G	107303282	NM_000441.2	NM_000441.2:c.165-459A>G	\N	\N	\N	44612		Unknown significance	\N	intron_variant	MODIFIER	\N	\N	6.703	\N	\N	SLC26A4
1317740	7:107303294:T>A	107303294	NM_000441.2	NM_000441.2:c.165-447T>A	\N	\N	\N	44612		Unknown significance	\N	intron_variant	MODIFIER	\N	\N	0.978	\N	\N	SLC26A4
1317741	7:107303298:A>T	107303298	NM_000441.2	NM_000441.2:c.165-443A>T	\N	\N	\N	44612		Unknown significance	\N	intron_variant	MODIFIER	\N	\N	2.832	\N	\N	SLC26A4
1317742	7:107303307:G>A	107303307	NM_000441.2	NM_000441.2:c.165-434G>A	\N	\N	\N	44612		Unknown significance	\N	intron_variant	MODIFIER	\N	\N	2.304	\N	\N	SLC26A4
1317743	7:107303309:A>G	107303309	NM_000441.2	NM_000441.2:c.165-432A>G	\N	\N	\N	44612		Unknown significance	\N	intron_variant	MODIFIER	\N	\N	3.076	6.48256e-05	gnomad_AF_nfe_pass	SLC26A4
1317744	7:107303321:CA>C	107303321	NM_000441.2	NM_000441.2:c.165-419del	\N	\N	\N	44612		Unknown significance	\N	intron_variant	MODIFIER	\N	\N	2.934	0.000388903	gnomad_AF_nfe_pass	SLC26A4
1317745	7:107303341:A>G	107303341	NM_000441.2	NM_000441.2:c.165-400A>G	\N	\N	\N	44612		Unknown significance	\N	intron_variant	MODIFIER	\N	\N	12.11	\N	\N	SLC26A4
1317746	7:107303369:A>G	107303369	NM_000441.2	NM_000441.2:c.165-372A>G	\N	\N	\N	44612		Benign	\N	intron_variant	MODIFIER	\N	\N	8.346	0.0323691	gnomad_AF_afr_pass	SLC26A4
1317747	7:107303380:A>G	107303380	NM_000441.2	NM_000441.2:c.165-361A>G	\N	\N	\N	44612		Unknown significance	\N	intron_variant	MODIFIER	\N	\N	5.037	6.48004e-05	gnomad_AF_nfe_pass	SLC26A4
1317748	7:107303386:G>A	107303386	NM_000441.2	NM_000441.2:c.165-355G>A	\N	\N	\N	44612		Unknown significance	\N	intron_variant	MODIFIER	\N	\N	7.198	0.000129601	gnomad_AF_nfe_pass	SLC26A4
1317749	7:107303387:C>T	107303387	NM_000441.2	NM_000441.2:c.165-354C>T	\N	\N	\N	44612		Unknown significance	\N	intron_variant	MODIFIER	\N	\N	2.23	6.4792e-05	gnomad_AF_nfe_pass	SLC26A4
1317750	7:107303388:G>A	107303388	NM_000441.2	NM_000441.2:c.165-353G>A	\N	\N	\N	44612		Unknown significance	\N	intron_variant	MODIFIER	\N	\N	0.705	0.000114837	gnomad_AF_afr_pass	SLC26A4
1317751	7:107303394:A>C	107303394	NM_000441.2	NM_000441.2:c.165-347A>C	\N	\N	\N	44612		Unknown significance	\N	intron_variant	MODIFIER	\N	\N	5.895	0.000114837	gnomad_AF_afr_pass	SLC26A4
1317752	7:107303410:G>C	107303410	NM_000441.2	NM_000441.2:c.165-331G>C	\N	\N	\N	44612		Unknown significance	\N	intron_variant	MODIFIER	\N	\N	14.6	\N	\N	SLC26A4
1317753	7:107303424:G>A	107303424	NM_000441.2	NM_000441.2:c.165-317G>A	\N	\N	\N	44612		Unknown significance	\N	intron_variant	MODIFIER	\N	\N	15.89	0.000114837	gnomad_AF_afr_pass	SLC26A4
1317754	7:107303428:C>T	107303428	NM_000441.2	NM_000441.2:c.165-313C>T	\N	\N	\N	44612		Unknown significance	\N	intron_variant	MODIFIER	\N	\N	18.78	0	gnomad_AF_afr_pass|gnomad_AF_amr_pass|gnomad_AF_eas_pass|gnomad_AF_nfe_pass	SLC26A4
1317755	7:107303470:T>C	107303470	NM_000441.2	NM_000441.2:c.165-271T>C	\N	\N	\N	44612		Unknown significance	\N	intron_variant	MODIFIER	\N	\N	17.66	0.000641849	gnomad_AF_eas_pass	SLC26A4
1317756	7:107303472:G>T	107303472	NM_000441.2	NM_000441.2:c.165-269G>T	\N	\N	\N	44612		Unknown significance	\N	intron_variant	MODIFIER	\N	\N	18.93	\N	\N	SLC26A4
1317757	7:107303482:A>AT	107303482	NM_000441.2	NM_000441.2:c.165-253dup	\N	\N	\N	44612		Unknown significance	\N	intron_variant	MODIFIER	\N	\N	18.95	0.000641849	gnomad_AF_eas_pass	SLC26A4
1317758	7:107303490:A>G	107303490	NM_000441.2	NM_000441.2:c.165-251A>G	\N	\N	\N	44612		Unknown significance	\N	intron_variant	MODIFIER	\N	\N	19.4	0.000114969	gnomad_AF_afr_pass	SLC26A4
1317759	7:107303509:C>T	107303509	NM_000441.2	NM_000441.2:c.165-232C>T	\N	\N	\N	44612		Unknown significance	\N	intron_variant	MODIFIER	\N	\N	0.592	0	gnomad_AF_afr_pass|gnomad_AF_amr_pass|gnomad_AF_eas_pass|gnomad_AF_nfe_pass	SLC26A4
1317760	7:107303510:G>A	107303510	NM_000441.2	NM_000441.2:c.165-231G>A	\N	\N	\N	44612		Unknown significance	\N	intron_variant	MODIFIER	\N	\N	2.036	0.000114811	gnomad_AF_afr_pass	SLC26A4
1317761	7:107303519:G>A	107303519	NM_000441.2	NM_000441.2:c.165-222G>A	\N	\N	\N	44612		Unknown significance	\N	intron_variant	MODIFIER	\N	\N	11.95	0.000453662	gnomad_AF_nfe_pass	SLC26A4
1317762	7:107303539:C>T	107303539	NM_000441.2	NM_000441.2:c.165-202C>T	\N	\N	\N	44612		Unknown significance	\N	intron_variant	MODIFIER	\N	\N	15.04	\N	\N	SLC26A4
1317763	7:107303548:T>C	107303548	NM_000441.2	NM_000441.2:c.165-193T>C	\N	\N	\N	44612		Unknown significance	\N	intron_variant	MODIFIER	\N	\N	13.14	0.000115048	gnomad_AF_afr_pass	SLC26A4
1317764	7:107303550:C>T	107303550	NM_000441.2	NM_000441.2:c.165-191C>T	\N	\N	\N	44612		Unknown significance	\N	intron_variant	MODIFIER	\N	\N	11.89	0.000919329	gnomad_AF_afr_pass	SLC26A4
1317765	7:107303575:T>C	107303575	NM_000441.2	NM_000441.2:c.165-166T>C	\N	\N	\N	44612		Unknown significance	\N	intron_variant	MODIFIER	\N	\N	13.32	\N	\N	SLC26A4
1317766	7:107303575:T>G	107303575	NM_000441.2	NM_000441.2:c.165-166T>G	\N	\N	\N	44612		Unknown significance	\N	intron_variant	MODIFIER	\N	\N	13.14	6.48004e-05	gnomad_AF_nfe_pass	SLC26A4
1317767	7:107303586:T>C	107303586	NM_000441.2	NM_000441.2:c.165-155T>C	\N	\N	\N	44612		Unknown significance	\N	intron_variant	MODIFIER	\N	\N	8.27	6.48172e-05	gnomad_AF_nfe_pass	SLC26A4
1317768	7:107303602:GTTA>G	107303602	NM_000441.2	NM_000441.2:c.165-133_165-131del	\N	\N	\N	44612		Unknown significance	\N	intron_variant	MODIFIER	\N	\N	\N	\N	\N	SLC26A4
1317769	7:107303620:A>G	107303620	NM_000441.2	NM_000441.2:c.165-121A>G	\N	\N	\N	44612		Unknown significance	\N	intron_variant	MODIFIER	\N	\N	4.641	6.48256e-05	gnomad_AF_nfe_pass	SLC26A4
1317770	7:107303622:A>T	107303622	NM_000441.2	NM_000441.2:c.165-119A>T	\N	\N	\N	44612		Benign	\N	intron_variant	MODIFIER	\N	\N	3.252	0.806262	gnomad_AF_afr_pass	SLC26A4
1317771	7:107303622:ACTTATC>TCTTATT	107303622	NM_000441.2	NM_000441.2:c.165-119_165-113delinsTCTTATT	\N	\N	\N	44612		Unknown significance	\N	intron_variant	MODIFIER	\N	\N	\N	\N	\N	SLC26A4
1317772	7:107303623:C>A	107303623	NM_000441.2	NM_000441.2:c.165-118C>A	\N	\N	\N	44612		Unknown significance	\N	intron_variant	MODIFIER	\N	\N	1.833	6.48677e-05	gnomad_AF_nfe_pass	SLC26A4
1317773	7:107303627:T>C	107303627	NM_000441.2	NM_000441.2:c.165-114T>C	\N	\N	\N	44612		Unknown significance	\N	intron_variant	MODIFIER	\N	\N	3.263	0.000641026	gnomad_AF_eas_pass	SLC26A4
1317774	7:107303628:C>T	107303628	NM_000441.2	NM_000441.2:c.165-113C>T	\N	\N	\N	44612		Benign	\N	intron_variant	MODIFIER	\N	\N	1.64	0.719634	gnomad_AF_nfe_pass	SLC26A4
1317775	7:107303634:T>C	107303634	NM_000441.2	NM_000441.2:c.165-107T>C	\N	\N	\N	44612		Unknown significance	\N	intron_variant	MODIFIER	\N	\N	13.24	\N	\N	SLC26A4
1317776	7:107303646:T>C	107303646	NM_000441.2	NM_000441.2:c.165-95T>C	\N	\N	\N	44612		Unknown significance	\N	intron_variant	MODIFIER	\N	\N	0.297	0.000641026	gnomad_AF_eas_pass	SLC26A4
1317777	7:107303651:A>G	107303651	NM_000441.2	NM_000441.2:c.165-90A>G	\N	\N	\N	44612		Unknown significance	\N	intron_variant	MODIFIER	\N	\N	9.069	0.000229621	gnomad_AF_afr_pass	SLC26A4
1317778	7:107303662:C>A	107303662	NM_000441.2	NM_000441.2:c.165-79C>A	\N	\N	\N	44612		Unknown significance	\N	intron_variant	MODIFIER	\N	\N	1.826	6.4792e-05	gnomad_AF_nfe_pass	SLC26A4
1317779	7:107303664:A>G	107303664	NM_000441.2	NM_000441.2:c.165-77A>G	\N	\N	\N	44612		Unknown significance	\N	intron_variant	MODIFIER	\N	\N	2.727	\N	\N	SLC26A4
1317780	7:107303669:A>G	107303669	NM_000441.2	NM_000441.2:c.165-72A>G	\N	\N	\N	44612		Unknown significance	\N	intron_variant	MODIFIER	\N	\N	2.999	\N	\N	SLC26A4
1317781	7:107303692:G>T	107303692	NM_000441.2	NM_000441.2:c.165-49G>T	\N	\N	\N	44612		Unknown significance	\N	intron_variant	MODIFIER	\N	\N	0.191	5.43656e-05	gnomad_AF_eas_pass	SLC26A4
1317782	7:107303699:C>T	107303699	NM_000441.2	NM_000441.2:c.165-42C>T	\N	\N	\N	44612		Unknown significance	\N	intron_variant	MODIFIER	\N	\N	10.27	8.79662e-06	gnomad_AF_nfe_pass	SLC26A4
1317783	7:107303703:G>A	107303703	NM_000441.2	NM_000441.2:c.165-38G>A	\N	\N	\N	44612		Unknown significance	\N	intron_variant	MODIFIER	\N	\N	12.96	8.79662e-06	gnomad_AF_nfe_pass	SLC26A4
1317784	7:107303708:G>A	107303708	NM_000441.2	NM_000441.2:c.165-33G>A	\N	\N	\N	44612		Unknown significance	\N	intron_variant	MODIFIER	\N	\N	10.31	5.43656e-05	gnomad_AF_eas_pass	SLC26A4
1317785	7:107303710:T>C	107303710	NM_000441.2	NM_000441.2:c.165-31T>C	\N	\N	\N	44612		Unknown significance	\N	intron_variant	MODIFIER	\N	\N	10.07	2.89168e-05	gnomad_AF_amr_pass	SLC26A4
1317786	7:107303711:T>A	107303711	NM_000441.2	NM_000441.2:c.165-30T>A	\N	\N	\N	44612		Unknown significance	\N	intron_variant	MODIFIER	\N	\N	12.32	8.79275e-06	gnomad_AF_nfe_pass	SLC26A4
1317787	7:107303712:G>T	107303712	NM_000441.2	NM_000441.2:c.165-29G>T	\N	\N	\N	44612		Unknown significance	\N	intron_variant	MODIFIER	\N	\N	8.308	8.79291e-06	gnomad_AF_nfe_pass	SLC26A4
1317788	7:107303713:A>C	107303713	NM_000441.2	NM_000441.2:c.165-28A>C	\N	\N	\N	44612		Unknown significance	\N	intron_variant	MODIFIER	\N	\N	10.54	8.79245e-06	gnomad_AF_nfe_pass	SLC26A4
1317789	7:107303719:C>T	107303719	NM_000441.2	NM_000441.2:c.165-22C>T	\N	\N	\N	44612		Unknown significance	\N	intron_variant	MODIFIER	\N	\N	9.215	4.00641e-05	gnomad_AF_afr_pass	SLC26A4
1317790	7:107303721:G>C	107303721	NM_000441.2	NM_000441.2:c.165-20G>C	\N	\N	\N	44612		Unknown significance	\N	intron_variant	MODIFIER	\N	\N	8.467	3.26627e-05	gnomad_AF_sas_pass	SLC26A4
1317791	7:107303728:T>C	107303728	NM_000441.2	NM_000441.2:c.165-13T>C	\N	\N	\N	44612		Unknown significance	\N	intron_variant	MODIFIER	\N	\N	18.61	3.26627e-05	gnomad_AF_sas_pass	SLC26A4
1317792	7:107303728:T>G	107303728	NM_000441.2	NM_000441.2:c.165-13T>G	\N	\N	\N	44612		Likely pathogenic	Enlarged vestibular aqueduct	intron_variant	MODIFIER	\N	\N	21.2	5.43656e-05	gnomad_AF_eas_pass	SLC26A4
1317793	7:107303736:GAC>G	107303736	NM_000441.2	NM_000441.2:c.165-3_165-2del	\N	\N	\N	44612		Unknown significance	\N	splice_region_variant&intron_variant	LOW	\N	\N	22.8	0.000229779	gnomad_AF_afr_pass	SLC26A4
1317794	7:107303738:C>G	107303738	NM_000441.2	NM_000441.2:c.165-3C>G	\N	\N	\N	44612		Unknown significance	Pendred syndrome	splice_region_variant&intron_variant	LOW	\N	\N	24.6	8.79044e-06	gnomad_AF_nfe_pass	SLC26A4
1317795	7:107303739:A>G	107303739	NM_000441.2	NM_000441.2:c.165-2A>G	\N	\N	\N	44612		Pathogenic	Deafness| non-syndromic| autosomal recessive	splice_acceptor_variant	HIGH	\N	\N	33	\N	\N	SLC26A4
1317796	7:107303740:G>A	107303740	NM_000441.2	NM_000441.2:c.165-1G>A	\N	\N	\N	44612		Pathogenic	Pendred syndrome	splice_acceptor_variant	HIGH	\N	\N	34	0.000318011	gnomad_AF_amr_pass	SLC26A4
1317797	7:107303744:T>G	107303744	NM_000441.2	NM_000441.2:c.168T>G	NP_000432.1:p.Cys56Trp	56	44641	\N	NTD	Unknown significance	\N	missense_variant	MODERATE	N&.&.	\N	24	\N	\N	SLC26A4
1317798	7:107303746:C>A	107303746	NM_000441.2	NM_000441.2:c.170C>A	NP_000432.1:p.Ser57Ter	57	44641	\N		Pathogenic	Deafness| non-syndromic| autosomal recessive	stop_gained	HIGH	N&.&.	\N	39	9.7988e-05	gnomad_AF_sas_pass	SLC26A4
1317799	7:107303746:C>G	107303746	NM_000441.2	NM_000441.2:c.170C>G	NP_000432.1:p.Ser57Ter	57	44641	\N		Likely pathogenic	Hearing loss| non-syndromic sensorineural	stop_gained	HIGH	N&.&.	\N	37	\N	\N	SLC26A4
1317800	7:107303750:A>G	107303750	NM_000441.2	NM_000441.2:c.174A>G	NP_000432.1:p.Arg58=	58	44641	\N		Unknown significance	\N	synonymous_variant	LOW	\N	\N	12.64	3.26627e-05	gnomad_AF_sas_pass	SLC26A4
1317801	7:107303755:G>C	107303755	NM_000441.2	NM_000441.2:c.179G>C	NP_000432.1:p.Arg60Thr	60	44641	\N	NTD	Unknown significance	\N	missense_variant	MODERATE	N&.&.	\N	23.3	0.000115634	gnomad_AF_amr_pass	SLC26A4
1317802	7:107303755:G>T	107303755	NM_000441.2	NM_000441.2:c.179G>T	NP_000432.1:p.Arg60Ile	60	44641	\N	NTD	Unknown significance	\N	missense_variant	MODERATE	N&.&.	\N	24.4	6.53253e-05	gnomad_AF_sas_pass	SLC26A4
1317803	7:107303757:G>T	107303757	NM_000441.2	NM_000441.2:c.181G>T	NP_000432.1:p.Ala61Ser	61	44641	\N	NTD	Unknown significance	\N	missense_variant	MODERATE	N&.&.	\N	22.8	8.79028e-06	gnomad_AF_nfe_pass	SLC26A4
1317804	7:107303758:C>A	107303758	NM_000441.2	NM_000441.2:c.182C>A	NP_000432.1:p.Ala61Asp	61	44641	\N	NTD	Unknown significance	\N	missense_variant	MODERATE	N&.&.	\N	23.4	6.15157e-05	gnomad_AF_afr_pass	SLC26A4
1317805	7:107303758:C>G	107303758	NM_000441.2	NM_000441.2:c.182C>G	NP_000432.1:p.Ala61Gly	61	44641	\N	NTD	Likely benign	\N	missense_variant	MODERATE	N&.&.	\N	22	1.75796e-05	gnomad_AF_nfe_pass	SLC26A4
1317806	7:107303759:C>T	107303759	NM_000441.2	NM_000441.2:c.183C>T	NP_000432.1:p.Ala61=	61	44641	\N		Likely benign	\N	synonymous_variant	LOW	\N	\N	10.97	0.00115634	gnomad_AF_amr_pass	SLC26A4
1317807	7:107303761:T>C	107303761	NM_000441.2	NM_000441.2:c.185T>C	NP_000432.1:p.Phe62Ser	62	44641	\N	NTD	Likely benign	\N	missense_variant	MODERATE	N&.&.	\N	21.1	8.78982e-06	gnomad_AF_nfe_pass	SLC26A4
1317808	7:107303763:G>A	107303763	NM_000441.2	NM_000441.2:c.187G>A	NP_000432.1:p.Gly63Ser	63	44641	\N	NTD	Likely benign	\N	missense_variant	MODERATE	N&.&.	\N	15.13	6.48424e-05	gnomad_AF_nfe_pass	SLC26A4
1317809	7:107303764:G>C	107303764	NM_000441.2	NM_000441.2:c.188G>C	NP_000432.1:p.Gly63Ala	63	44641	\N	NTD	Likely benign	\N	missense_variant	MODERATE	N&.&.	\N	9.886	4.39491e-05	gnomad_AF_nfe_pass	SLC26A4
1317810	7:107303766:G>A	107303766	NM_000441.2	NM_000441.2:c.190G>A	NP_000432.1:p.Val64Met	64	44641	\N	NTD	Unknown significance	Pendred syndrome; Enlarged vestibular aqueduct	missense_variant	MODERATE	N&.&.	\N	14.77	\N	\N	SLC26A4
1317811	7:107303767:T>A	107303767	NM_000441.2	NM_000441.2:c.191T>A	NP_000432.1:p.Val64Glu	64	44641	\N	NTD	Unknown significance	\N	missense_variant	MODERATE	N&.&.	\N	19.75	2.63695e-05	gnomad_AF_nfe_pass	SLC26A4
1317812	7:107303770:T>C	107303770	NM_000441.2	NM_000441.2:c.194T>C	NP_000432.1:p.Leu65Pro	65	44641	\N	NTD	Unknown significance	\N	missense_variant	MODERATE	N&.&.	\N	22.6	8.78997e-06	gnomad_AF_nfe_pass	SLC26A4
1317813	7:107303771:A>T	107303771	NM_000441.2	NM_000441.2:c.195A>T	NP_000432.1:p.Leu65=	65	44641	\N		Unknown significance	\N	synonymous_variant	LOW	\N	\N	8.167	8.78997e-06	gnomad_AF_nfe_pass	SLC26A4
1317814	7:107303775:A>T	107303775	NM_000441.2	NM_000441.2:c.199A>T	NP_000432.1:p.Thr67Ser	67	44641	\N	NTD	Likely benign	\N	missense_variant	MODERATE	N&.&.	\N	0.24	0.000642674	gnomad_AF_eas_pass	SLC26A4
1317815	7:107303776:C>G	107303776	NM_000441.2	NM_000441.2:c.200C>G	NP_000432.1:p.Thr67Ser	67	44641	\N	NTD	Unknown significance	\N	missense_variant	MODERATE	N&.&.	\N	0.684	0.000108731	gnomad_AF_eas_pass	SLC26A4
1317816	7:107303777:T>C	107303777	NM_000441.2	NM_000441.2:c.201T>C	NP_000432.1:p.Thr67=	67	44641	\N		Unknown significance	\N	synonymous_variant	LOW	\N	\N	4.059	8.67253e-05	gnomad_AF_amr_pass	SLC26A4
1317817	7:107303777:T>G	107303777	NM_000441.2	NM_000441.2:c.201T>G	NP_000432.1:p.Thr67=	67	44641	\N		Unknown significance	\N	synonymous_variant	LOW	\N	\N	3.199	5.78168e-05	gnomad_AF_amr_pass	SLC26A4
1317818	7:107303779:T>A	107303779	NM_000441.2	NM_000441.2:c.203T>A	NP_000432.1:p.Leu68His	68	44641	\N	NTD	Unknown significance	\N	missense_variant	MODERATE	N&.&.	\N	24	3.51587e-05	gnomad_AF_nfe_pass	SLC26A4
1317819	7:107303779:T>C	107303779	NM_000441.2	NM_000441.2:c.203T>C	NP_000432.1:p.Leu68Pro	68	44641	\N	NTD	Pathogenic	Enlarged vestibular aqueduct	missense_variant	MODERATE	N&.&.	\N	24.2	8.78966e-06	gnomad_AF_nfe_pass	SLC26A4
1317820	7:107303783:G>C	107303783	NM_000441.2	NM_000441.2:c.207G>C	NP_000432.1:p.Val69=	69	44641	\N		Unknown significance	\N	synonymous_variant	LOW	\N	\N	9.423	8.78982e-06	gnomad_AF_nfe_pass	SLC26A4
1317821	7:107303784:C>A	107303784	NM_000441.2	NM_000441.2:c.208C>A	NP_000432.1:p.Pro70Thr	70	44641	\N	NTD	Unknown significance	\N	missense_variant	MODERATE	N&.&.	\N	24.4	5.43656e-05	gnomad_AF_eas_pass	SLC26A4
1317822	7:107303785:C>T	107303785	NM_000441.2	NM_000441.2:c.209C>T	NP_000432.1:p.Pro70Leu	70	44641	\N	NTD	Unknown significance	\N	missense_variant	MODERATE	N&.&.	\N	25.7	\N	\N	SLC26A4
1317823	7:107303787:A>G	107303787	NM_000441.2	NM_000441.2:c.211A>G	NP_000432.1:p.Ile71Val	71	44641	\N	NTD	Likely benign	\N	missense_variant	MODERATE	N&.&.	\N	13.9	8.78966e-06	gnomad_AF_nfe_pass	SLC26A4
1317824	7:107303788:T>A	107303788	NM_000441.2	NM_000441.2:c.212T>A	NP_000432.1:p.Ile71Asn	71	44641	\N	NTD	Unknown significance	\N	missense_variant	MODERATE	N&.&.	\N	25.6	\N	\N	SLC26A4
1317825	7:107303789:C>A	107303789	NM_000441.2	NM_000441.2:c.213C>A	NP_000432.1:p.Ile71=	71	44641	\N		Unknown significance	\N	synonymous_variant	LOW	\N	\N	10.21	2.89084e-05	gnomad_AF_amr_pass	SLC26A4
1317826	7:107303789:C>G	107303789	NM_000441.2	NM_000441.2:c.213C>G	NP_000432.1:p.Ile71Met	71	44641	\N	NTD	Unknown significance	\N	missense_variant	MODERATE	N&.&.	\N	22.3	0.000130651	gnomad_AF_sas_pass	SLC26A4
1317827	7:107303793:GA>G	107303793	NM_000441.2	NM_000441.2:c.218del	NP_000432.1:p.Glu73GlyfsTer24	73	44641	\N		Pathogenic	Enlarged vestibular aqueduct & Mondini deformity	frameshift_variant	HIGH	\N	\N	32	\N	\N	SLC26A4
1317828	7:107303798:G>A	107303798	NM_000441.2	NM_000441.2:c.222G>A	NP_000432.1:p.Trp74Ter	74	44641	\N		Unknown significance	\N	stop_gained	HIGH	N&.&.	\N	38	2.89084e-05	gnomad_AF_amr_pass	SLC26A4
1317829	7:107303798:G>T	107303798	NM_000441.2	NM_000441.2:c.222G>T	NP_000432.1:p.Trp74Cys	74	44641	\N	NTD	Pathogenic	Pendred syndrome	missense_variant	MODERATE	N&.&.	\N	29.9	\N	\N	SLC26A4
1317830	7:107303801:C>G	107303801	NM_000441.2	NM_000441.2:c.225C>G	NP_000432.1:p.Leu75=	75	44641	\N		Pathogenic	Hearing loss	synonymous_variant	LOW	\N	\N	8.145	0.000952954	gnomad_AF_eas_pass	SLC26A4
1317831	7:107303802:C>T	107303802	NM_000441.2	NM_000441.2:c.226C>T	NP_000432.1:p.Pro76Ser	76	44641	\N	NTD	Pathogenic	Deafness| non-syndromic| autosomal recessive	missense_variant	MODERATE	N&.&.	\N	25.3	\N	\N	SLC26A4
1317832	7:107303803:C>T	107303803	NM_000441.2	NM_000441.2:c.227C>T	NP_000432.1:p.Pro76Leu	76	44641	\N	NTD	Likely pathogenic	Enlarged vestibular aqueduct	missense_variant	MODERATE	N&.&.	\N	26.3	5.43656e-05	gnomad_AF_eas_pass	SLC26A4
1317833	7:107303805:A>C	107303805	NM_000441.2	NM_000441.2:c.229A>C	NP_000432.1:p.Lys77Gln	77	44641	\N	NTD	Unknown significance	\N	missense_variant	MODERATE	N&.&.	\N	21.8	\N	\N	SLC26A4
1317834	7:107303806:A>T	107303806	NM_000441.2	NM_000441.2:c.230A>T	NP_000432.1:p.Lys77Ile	77	44641	\N	NTD	Pathogenic	Enlarged vestibular aqueduct & Mondini dysplasia	missense_variant	MODERATE	N&.&.	\N	20.3	\N	\N	SLC26A4
1317835	7:107303807:A>C	107303807	NM_000441.2	NM_000441.2:c.231A>C	NP_000432.1:p.Lys77Asn	77	44641	\N	NTD	Likely benign	\N	missense_variant	MODERATE	N&.&.	\N	16.08	2.89084e-05	gnomad_AF_amr_pass	SLC26A4
1317836	7:107303808:T>C	107303808	NM_000441.2	NM_000441.2:c.232T>C	NP_000432.1:p.Tyr78His	78	44641	\N	NTD	Pathogenic	Enlarged vestibular aqueduct	missense_variant	MODERATE	N&.&.	\N	26.7	1.75799e-05	gnomad_AF_nfe_pass	SLC26A4
1317837	7:107303809:A>G	107303809	NM_000441.2	NM_000441.2:c.233A>G	NP_000432.1:p.Tyr78Cys	78	44641	\N	NTD	Pathogenic	Deafness| non-syndromic| autosomal recessive	missense_variant	MODERATE	N&.&.	\N	27	\N	\N	SLC26A4
1317838	7:107303809:AC>A	107303809	NM_000441.2	NM_000441.2:c.235del	NP_000432.1:p.Arg79GlufsTer18	78	44641	\N		Pathogenic	Hearing loss	frameshift_variant	HIGH	\N	\N	27	\N	\N	SLC26A4
1317839	7:107303810:C>T	107303810	NM_000441.2	NM_000441.2:c.234C>T	NP_000432.1:p.Tyr78=	78	44641	\N		Unknown significance	\N	synonymous_variant	LOW	\N	\N	9.764	5.78168e-05	gnomad_AF_amr_pass	SLC26A4
1317840	7:107303811:C>T	107303811	NM_000441.2	NM_000441.2:c.235C>T	NP_000432.1:p.Arg79Ter	79	44641	\N		Pathogenic	Enlarged vestibular aqueduct	stop_gained	HIGH	N&.&.	\N	37	\N	\N	SLC26A4
1317841	7:107303812:G>A	107303812	NM_000441.2	NM_000441.2:c.236G>A	NP_000432.1:p.Arg79Gln	79	44641	\N	NTD	Likely pathogenic	Hearing loss	missense_variant	MODERATE	N&.&.	\N	24.6	0.000326193	gnomad_AF_eas_pass	SLC26A4
1317842	7:107303812:G>C	107303812	NM_000441.2	NM_000441.2:c.236G>C	NP_000432.1:p.Arg79Pro	79	44641	\N	NTD	Unknown significance	\N	missense_variant	MODERATE	N&.&.	\N	24.1	8.79013e-06	gnomad_AF_nfe_pass	SLC26A4
1317843	7:107303812:G>T	107303812	NM_000441.2	NM_000441.2:c.236G>T	NP_000432.1:p.Arg79Leu	79	44641	\N	NTD	Unknown significance	\N	missense_variant	MODERATE	N&.&.	\N	28.4	2.89084e-05	gnomad_AF_amr_pass	SLC26A4
1317844	7:107303813:A>G	107303813	NM_000441.2	NM_000441.2:c.237A>G	NP_000432.1:p.Arg79=	79	44641	\N		Unknown significance	\N	synonymous_variant	LOW	\N	\N	10.31	3.26627e-05	gnomad_AF_sas_pass	SLC26A4
1317845	7:107303814:G>A	107303814	NM_000441.2	NM_000441.2:c.238G>A	NP_000432.1:p.Val80Ile	80	44641	\N	TM1	Likely benign	\N	missense_variant	MODERATE	N&.&.	\N	0.489	8.78997e-06	gnomad_AF_nfe_pass	SLC26A4
1317846	7:107303817:A>G	107303817	NM_000441.2	NM_000441.2:c.241A>G	NP_000432.1:p.Lys81Glu	81	44641	\N	TM1	Pathogenic	Enlarged vestibular aqueduct	missense_variant	MODERATE	N&.&.	\N	24.8	\N	\N	SLC26A4
1317847	7:107303820:G>A	107303820	NM_000441.2	NM_000441.2:c.244G>A	NP_000432.1:p.Glu82Lys	82	44641	\N	TM1	Unknown significance	\N	missense_variant	MODERATE	N&.&.	\N	24.7	2.63704e-05	gnomad_AF_nfe_pass	SLC26A4
1317848	7:107303823:T>G	107303823	NM_000441.2	NM_000441.2:c.247T>G	NP_000432.1:p.Trp83Gly	83	44641	\N	TM1	Unknown significance	\N	missense_variant	MODERATE	N&.&.	\N	27.9	\N	\N	SLC26A4
1317849	7:107303825:G>A	107303825	NM_000441.2	NM_000441.2:c.249G>A	NP_000432.1:p.Trp83Ter	83	44641	\N		Pathogenic	Hearing loss	stop_gained	HIGH	N&.&.	\N	37	\N	\N	SLC26A4
1317850	7:107303833:G>A	107303833	NM_000441.2	NM_000441.2:c.257G>A	NP_000432.1:p.Ser86Asn	86	44641	\N	TM1	Unknown significance	\N	missense_variant	MODERATE	SLC26A/SulP_transporter_domain&SLC26A/SulP_transporter_domain&SLC26A/SulP_transporter_domain	\N	17.42	0.000440529	gnomad_AF_afr_pass	SLC26A4
1317851	7:107303834:T>A	107303834	NM_000441.2	NM_000441.2:c.258T>A	NP_000432.1:p.Ser86Arg	86	44641	\N	TM1	Unknown significance	\N	missense_variant	MODERATE	SLC26A/SulP_transporter_domain&SLC26A/SulP_transporter_domain&SLC26A/SulP_transporter_domain	\N	23	0.000120154	gnomad_AF_afr_pass	SLC26A4
1317852	7:107303834:T>C	107303834	NM_000441.2	NM_000441.2:c.258T>C	NP_000432.1:p.Ser86=	86	44641	\N		Unknown significance	\N	synonymous_variant	LOW	\N	\N	8.388	3.5163e-05	gnomad_AF_nfe_pass	SLC26A4
1317853	7:107303835:G>T	107303835	NM_000441.2	NM_000441.2:c.259G>T	NP_000432.1:p.Asp87Tyr	87	44641	\N	TM1	Likely pathogenic	Hearing loss	missense_variant	MODERATE	SLC26A/SulP_transporter_domain&SLC26A/SulP_transporter_domain&SLC26A/SulP_transporter_domain	\N	25.7	\N	\N	SLC26A4
1317854	7:107303836:A>G	107303836	NM_000441.2	NM_000441.2:c.260A>G	NP_000432.1:p.Asp87Gly	87	44641	\N	TM1	Unknown significance	\N	missense_variant	MODERATE	SLC26A/SulP_transporter_domain&SLC26A/SulP_transporter_domain&SLC26A/SulP_transporter_domain	\N	24.6	\N	\N	SLC26A4
1317855	7:107303837:C>A	107303837	NM_000441.2	NM_000441.2:c.261C>A	NP_000432.1:p.Asp87Glu	87	44641	\N	TM1	Unknown significance	\N	missense_variant	MODERATE	SLC26A/SulP_transporter_domain&SLC26A/SulP_transporter_domain&SLC26A/SulP_transporter_domain	\N	19.46	3.26627e-05	gnomad_AF_sas_pass	SLC26A4
1317856	7:107303837:C>T	107303837	NM_000441.2	NM_000441.2:c.261C>T	NP_000432.1:p.Asp87=	87	44641	\N		Unknown significance	\N	synonymous_variant	LOW	\N	\N	5.68	0.000130651	gnomad_AF_sas_pass	SLC26A4
1317857	7:107303838:G>A	107303838	NM_000441.2	NM_000441.2:c.262G>A	NP_000432.1:p.Val88Ile	88	44641	\N	TM1	Likely benign	\N	missense_variant	MODERATE	SLC26A/SulP_transporter_domain&SLC26A/SulP_transporter_domain&SLC26A/SulP_transporter_domain	\N	5.15	6.53253e-05	gnomad_AF_sas_pass	SLC26A4
1317858	7:107303839:T>C	107303839	NM_000441.2	NM_000441.2:c.263T>C	NP_000432.1:p.Val88Ala	88	44641	\N	TM1	Unknown significance	\N	missense_variant	MODERATE	SLC26A/SulP_transporter_domain&SLC26A/SulP_transporter_domain&SLC26A/SulP_transporter_domain	\N	18.9	8.79136e-06	gnomad_AF_nfe_pass	SLC26A4
1317859	7:107303840:CA>C	107303840	NM_000441.2	NM_000441.2:c.265del	NP_000432.1:p.Ile89PhefsTer8	89	44641	\N		Unknown significance	\N	frameshift_variant	HIGH	\N	\N	19.16	8.79121e-06	gnomad_AF_nfe_pass	SLC26A4
1317860	7:107303843:T>C	107303843	NM_000441.2	NM_000441.2:c.267T>C	NP_000432.1:p.Ile89=	89	44641	\N		Unknown significance	\N	synonymous_variant	LOW	\N	\N	8.779	\N	\N	SLC26A4
1317861	7:107303845:C>A	107303845	NM_000441.2	NM_000441.2:c.269C>A	NP_000432.1:p.Ser90Ter	90	44641	\N		Unknown significance	\N	stop_gained	HIGH	SLC26A/SulP_transporter_domain&SLC26A/SulP_transporter_domain&SLC26A/SulP_transporter_domain	\N	40	6.15157e-05	gnomad_AF_afr_pass	SLC26A4
1317862	7:107303845:C>T	107303845	NM_000441.2	NM_000441.2:c.269C>T	NP_000432.1:p.Ser90Leu	90	44641	\N	TM1	Pathogenic	Deafness| non-syndromic| autosomal recessive	missense_variant	MODERATE	SLC26A/SulP_transporter_domain&SLC26A/SulP_transporter_domain&SLC26A/SulP_transporter_domain	\N	26.7	0.000130651	gnomad_AF_sas_pass	SLC26A4
1317863	7:107303846:G>A	107303846	NM_000441.2	NM_000441.2:c.270G>A	NP_000432.1:p.Ser90=	90	44641	\N		Unknown significance	\N	synonymous_variant	LOW	\N	\N	0.549	6.15157e-05	gnomad_AF_afr_pass	SLC26A4
1317864	7:107303848:G>T	107303848	NM_000441.2	NM_000441.2:c.272G>T	NP_000432.1:p.Gly91Val	91	44641	\N	TM1	Unknown significance	\N	missense_variant	MODERATE	SLC26A/SulP_transporter_domain&SLC26A/SulP_transporter_domain&SLC26A/SulP_transporter_domain	\N	26.1	6.15157e-05	gnomad_AF_afr_pass	SLC26A4
1317865	7:107303849:A>G	107303849	NM_000441.2	NM_000441.2:c.273A>G	NP_000432.1:p.Gly91=	91	44641	\N		Likely benign	\N	synonymous_variant	LOW	\N	\N	15.47	8.7926e-06	gnomad_AF_nfe_pass	SLC26A4
1317866	7:107303850:G>T	107303850	NM_000441.2	NM_000441.2:c.274G>T	NP_000432.1:p.Val92Phe	92	44641	\N	TM1	Unknown significance	\N	missense_variant	MODERATE	SLC26A/SulP_transporter_domain&SLC26A/SulP_transporter_domain&SLC26A/SulP_transporter_domain	\N	22.9	8.7926e-06	gnomad_AF_nfe_pass	SLC26A4
1317867	7:107303854:G>A	107303854	NM_000441.2	NM_000441.2:c.278G>A	NP_000432.1:p.Ser93Asn	93	44641	\N	TM1	Unknown significance	Enlarged vestibular aqueduct; Pendred syndrome	missense_variant	MODERATE	SLC26A/SulP_transporter_domain&SLC26A/SulP_transporter_domain&SLC26A/SulP_transporter_domain	\N	22.7	3.26627e-05	gnomad_AF_sas_pass	SLC26A4
1317868	7:107303854:GT>G	107303854	NM_000441.2	NM_000441.2:c.279del	NP_000432.1:p.Ser93ArgfsTer4	93	44641	\N		Pathogenic	Pendred syndrome	frameshift_variant	HIGH	\N	\N	22.8	0	gnomad_AF_afr_pass|gnomad_AF_amr_pass|gnomad_AF_eas_pass|gnomad_AF_nfe_pass|gnomad_AF_sas_pass	SLC26A4
1317869	7:107303855:T>A	107303855	NM_000441.2	NM_000441.2:c.279T>A	NP_000432.1:p.Ser93Arg	93	44641	\N	TM1	Pathogenic	Enlarged vestibular aqueduct	missense_variant	MODERATE	SLC26A/SulP_transporter_domain&SLC26A/SulP_transporter_domain&SLC26A/SulP_transporter_domain	\N	22.3	\N	\N	SLC26A4
1317870	7:107303857:C>T	107303857	NM_000441.2	NM_000441.2:c.281C>T	NP_000432.1:p.Thr94Ile	94	44641	\N	TM1	Pathogenic	Enlarged vestibular aqueduct	missense_variant	MODERATE	SLC26A/SulP_transporter_domain&SLC26A/SulP_transporter_domain&SLC26A/SulP_transporter_domain	\N	25.9	5.43656e-05	gnomad_AF_eas_pass	SLC26A4
1317871	7:107303859:G>A	107303859	NM_000441.2	NM_000441.2:c.283G>A	NP_000432.1:p.Gly95Arg	95	44641	\N	TM1	Unknown significance	\N	missense_variant	MODERATE	SLC26A/SulP_transporter_domain&SLC26A/SulP_transporter_domain&SLC26A/SulP_transporter_domain	\N	29.3	\N	\N	SLC26A4
1317872	7:107303860:G>C	107303860	NM_000441.2	NM_000441.2:c.284G>C	NP_000432.1:p.Gly95Ala	95	44641	\N	TM1	Likely pathogenic	Pendred syndrome	missense_variant	MODERATE	SLC26A/SulP_transporter_domain&SLC26A/SulP_transporter_domain&SLC26A/SulP_transporter_domain	\N	25.2	\N	\N	SLC26A4
1317873	7:107303865:G>T	107303865	NM_000441.2	NM_000441.2:c.289G>T	NP_000432.1:p.Val97Leu	97	44641	\N	TM1	Unknown significance	\N	missense_variant	MODERATE	SLC26A/SulP_transporter_domain&SLC26A/SulP_transporter_domain&SLC26A/SulP_transporter_domain	\N	24.3	0.000462535	gnomad_AF_amr_pass	SLC26A4
1317874	7:107303866:T>A	107303866	NM_000441.2	NM_000441.2:c.290T>A	NP_000432.1:p.Val97Glu	97	44641	\N	TM1	Pathogenic	Hearing loss| non-syndromic	missense_variant	MODERATE	SLC26A/SulP_transporter_domain&SLC26A/SulP_transporter_domain&SLC26A/SulP_transporter_domain	\N	25.4	\N	\N	SLC26A4
1317875	7:107303866:T>C	107303866	NM_000441.2	NM_000441.2:c.290T>C	NP_000432.1:p.Val97Ala	97	44641	\N	TM1	Unknown significance	\N	missense_variant	MODERATE	SLC26A/SulP_transporter_domain&SLC26A/SulP_transporter_domain&SLC26A/SulP_transporter_domain	\N	24.8	2.89084e-05	gnomad_AF_amr_pass	SLC26A4
1317876	7:107303867:GGCCAC>G	107303867	NM_000441.2	NM_000441.2:c.294_298del	NP_000432.1:p.Thr99AlafsTer81	98-99	44641	\N		Pathogenic	Rare genetic deafness; Pendred syndrome	frameshift_variant	HIGH	\N	\N	32	\N	\N	SLC26A4
1317877	7:107303868:G>A	107303868	NM_000441.2	NM_000441.2:c.292G>A	NP_000432.1:p.Ala98Thr	98	44641	\N	TM1	Unknown significance	\N	missense_variant	MODERATE	SLC26A/SulP_transporter_domain&SLC26A/SulP_transporter_domain&SLC26A/SulP_transporter_domain	\N	25.6	8.79569e-06	gnomad_AF_nfe_pass	SLC26A4
1317878	7:107303872:C>A	107303872	NM_000441.2	NM_000441.2:c.296C>A	NP_000432.1:p.Thr99Lys	99	44641	\N	TM1	Unknown significance	\N	missense_variant	MODERATE	SLC26A/SulP_transporter_domain&SLC26A/SulP_transporter_domain&SLC26A/SulP_transporter_domain	\N	22.5	2.89084e-05	gnomad_AF_amr_pass	SLC26A4
1317879	7:107303872:C>G	107303872	NM_000441.2	NM_000441.2:c.296C>G	NP_000432.1:p.Thr99Arg	99	44641	\N	TM1	Pathogenic	Enlarged vestibular aqueduct & Mondini dysplasia	missense_variant	MODERATE	SLC26A/SulP_transporter_domain&SLC26A/SulP_transporter_domain&SLC26A/SulP_transporter_domain	\N	23.5	\N	\N	SLC26A4
1317880	7:107303872:C>T	107303872	NM_000441.2	NM_000441.2:c.296C>T	NP_000432.1:p.Thr99Met	99	44641	\N	TM1	Unknown significance	\N	missense_variant	MODERATE	SLC26A/SulP_transporter_domain&SLC26A/SulP_transporter_domain&SLC26A/SulP_transporter_domain	\N	23.6	0.000123031	gnomad_AF_afr_pass	SLC26A4
1317881	7:107303873:G>A	107303873	NM_000441.2	NM_000441.2:c.297G>A	NP_000432.1:p.Thr99=	99	44641	\N		Likely benign	\N	synonymous_variant	LOW	\N	\N	2.032	0.000163313	gnomad_AF_sas_pass	SLC26A4
1317882	7:107303875:T>C	107303875	NM_000441.2	NM_000441.2:c.299T>C	NP_000432.1:p.Leu100Pro	100	44641	\N	TM1	Likely pathogenic	Hearing loss| non-syndromic sensorineural	missense_variant	MODERATE	SLC26A/SulP_transporter_domain&SLC26A/SulP_transporter_domain&SLC26A/SulP_transporter_domain	\N	24.3	\N	\N	SLC26A4
1317883	7:107303876:G>C	107303876	NM_000441.2	NM_000441.2:c.300G>C	NP_000432.1:p.Leu100=	100	44641	\N		Unknown significance	\N	synonymous_variant	LOW	\N	\N	9.94	2.89084e-05	gnomad_AF_amr_pass	SLC26A4
1317884	7:107303877:C>T	107303877	NM_000441.2	NM_000441.2:c.301C>T	NP_000432.1:p.Gln101Ter	101	44641	\N		Pathogenic	\N	stop_gained	HIGH	SLC26A/SulP_transporter_domain&SLC26A/SulP_transporter_domain&SLC26A/SulP_transporter_domain	\N	39	\N	\N	SLC26A4
1317885	7:107303878:A>C	107303878	NM_000441.2	NM_000441.2:c.302A>C	NP_000432.1:p.Gln101Pro	101	44641	\N	TM1	Unknown significance	\N	missense_variant&splice_region_variant	MODERATE	SLC26A/SulP_transporter_domain&SLC26A/SulP_transporter_domain&SLC26A/SulP_transporter_domain	\N	28.8	6.53253e-05	gnomad_AF_sas_pass	SLC26A4
1317886	7:107303880:G>A	107303880	NM_000441.2	NM_000441.2:c.304G>A	NP_000432.1:p.Gly102Arg	102	44641	\N	TM1	Pathogenic	Pendred syndrome	missense_variant&splice_region_variant	MODERATE	SLC26A/SulP_transporter_domain&SLC26A/SulP_transporter_domain&SLC26A/SulP_transporter_domain	\N	35	\N	\N	SLC26A4
1317887	7:107303880:G>C	107303880	NM_000441.2	NM_000441.2:c.304G>C	NP_000432.1:p.Gly102Arg	102	44641	\N	TM1	Unknown significance	\N	missense_variant&splice_region_variant	MODERATE	SLC26A/SulP_transporter_domain&SLC26A/SulP_transporter_domain&SLC26A/SulP_transporter_domain	\N	35	8.80034e-06	gnomad_AF_nfe_pass	SLC26A4
1317888	7:107303882:T>A	107303882	NM_000441.2	NM_000441.2:c.304+2T>A	\N	\N	\N	44640		Unknown significance	\N	splice_donor_variant	HIGH	\N	\N	33	0.00011489	gnomad_AF_afr_pass	SLC26A4
1317889	7:107303882:T>C	107303882	NM_000441.2	NM_000441.2:c.304+2T>C	\N	\N	\N	44640		Pathogenic	Hearing loss	splice_donor_variant	HIGH	\N	\N	32	8.80173e-06	gnomad_AF_nfe_pass	SLC26A4
1317890	7:107303882:T>G	107303882	NM_000441.2	NM_000441.2:c.304+2T>G	\N	\N	\N	44640		Unknown significance	\N	splice_donor_variant	HIGH	\N	\N	33	\N	\N	SLC26A4
1317891	7:107303884:A>G	107303884	NM_000441.2	NM_000441.2:c.304+4A>G	\N	\N	\N	44640		Unknown significance	\N	splice_region_variant&intron_variant	LOW	\N	\N	20.4	0.00117925	gnomad_AF_amr_pass	SLC26A4
1317892	7:107303886:A>T	107303886	NM_000441.2	NM_000441.2:c.304+6A>T	\N	\N	\N	44640		Unknown significance	\N	splice_region_variant&intron_variant	LOW	\N	\N	8.733	8.8039e-06	gnomad_AF_nfe_pass	SLC26A4
1317893	7:107303892:G>A	107303892	NM_000441.2	NM_000441.2:c.304+12G>A	\N	\N	\N	44640		Unknown significance	\N	intron_variant	MODIFIER	\N	\N	1.827	5.43656e-05	gnomad_AF_eas_pass	SLC26A4
1317894	7:107303912:T>G	107303912	NM_000441.2	NM_000441.2:c.304+32T>G	\N	\N	\N	44640		Unknown significance	\N	intron_variant	MODIFIER	\N	\N	4.233	6.15157e-05	gnomad_AF_afr_pass	SLC26A4
1317895	7:107303917:C>A	107303917	NM_000441.2	NM_000441.2:c.304+37C>A	\N	\N	\N	44640		Unknown significance	\N	intron_variant	MODIFIER	\N	\N	0.351	8.82239e-06	gnomad_AF_nfe_pass	SLC26A4
1317896	7:107303918:A>G	107303918	NM_000441.2	NM_000441.2:c.304+38A>G	\N	\N	\N	44640		Unknown significance	\N	intron_variant	MODIFIER	\N	\N	5.838	0.000114943	gnomad_AF_afr_pass	SLC26A4
1317897	7:107303922:G>A	107303922	NM_000441.2	NM_000441.2:c.304+42G>A	\N	\N	\N	44640		Unknown significance	\N	intron_variant	MODIFIER	\N	\N	5.73	6.15157e-05	gnomad_AF_afr_pass	SLC26A4
1317898	7:107303926:A>C	107303926	NM_000441.2	NM_000441.2:c.304+46A>C	\N	\N	\N	44640		Unknown significance	\N	intron_variant	MODIFIER	\N	\N	1.383	0.000160346	gnomad_AF_afr_pass	SLC26A4
1317899	7:107303930:CT>C	107303930	NM_000441.2	NM_000441.2:c.304+52del	\N	\N	\N	44640		Unknown significance	\N	intron_variant	MODIFIER	\N	\N	\N	0	gnomad_AF_afr_pass|gnomad_AF_amr_pass|gnomad_AF_eas_pass|gnomad_AF_nfe_pass|gnomad_AF_sas_pass	SLC26A4
1317900	7:107303958:C>T	107303958	NM_000441.2	NM_000441.2:c.304+78C>T	\N	\N	\N	44640		Unknown significance	\N	intron_variant	MODIFIER	\N	\N	5.52	\N	\N	SLC26A4
1317901	7:107303963:G>T	107303963	NM_000441.2	NM_000441.2:c.304+83G>T	\N	\N	\N	44640		Unknown significance	\N	intron_variant	MODIFIER	\N	\N	6.118	0	gnomad_AF_afr_pass|gnomad_AF_amr_pass|gnomad_AF_eas_pass|gnomad_AF_nfe_pass	SLC26A4
1317902	7:107303969:T>C	107303969	NM_000441.2	NM_000441.2:c.304+89T>C	\N	\N	\N	44640		Unknown significance	\N	intron_variant	MODIFIER	\N	\N	10.51	0.000229938	gnomad_AF_afr_pass	SLC26A4
1317903	7:107303972:C>T	107303972	NM_000441.2	NM_000441.2:c.304+92C>T	\N	\N	\N	44640		Unknown significance	\N	intron_variant	MODIFIER	\N	\N	0.553	0.000641849	gnomad_AF_eas_pass	SLC26A4
1317904	7:107303975:T>C	107303975	NM_000441.2	NM_000441.2:c.304+95T>C	\N	\N	\N	44640		Benign	\N	intron_variant	MODIFIER	\N	\N	3.637	0.00885057	gnomad_AF_afr_pass	SLC26A4
1317905	7:107303982:C>T	107303982	NM_000441.2	NM_000441.2:c.304+102C>T	\N	\N	\N	44640		Unknown significance	\N	intron_variant	MODIFIER	\N	\N	6.285	0.00117925	gnomad_AF_amr_pass	SLC26A4
1317906	7:107303987:A>G	107303987	NM_000441.2	NM_000441.2:c.304+107A>G	\N	\N	\N	44640		Unknown significance	\N	intron_variant	MODIFIER	\N	\N	4.727	0.000114995	gnomad_AF_afr_pass	SLC26A4
1317907	7:107303995:TG>T	107303995	NM_000441.2	NM_000441.2:c.304+116del	\N	\N	\N	44640		Unknown significance	\N	intron_variant	MODIFIER	\N	\N	10.72	0.000114837	gnomad_AF_afr_pass	SLC26A4
1317908	7:107304008:A>G	107304008	NM_000441.2	NM_000441.2:c.304+128A>G	\N	\N	\N	44640		Unknown significance	\N	intron_variant	MODIFIER	\N	\N	12.27	0.000643501	gnomad_AF_eas_pass	SLC26A4
1317909	7:107304025:C>G	107304025	NM_000441.2	NM_000441.2:c.304+145C>G	\N	\N	\N	44640		Unknown significance	\N	intron_variant	MODIFIER	\N	\N	12.04	\N	\N	SLC26A4
1317910	7:107304045:G>A	107304045	NM_000441.2	NM_000441.2:c.304+165G>A	\N	\N	\N	44640		Unknown significance	\N	intron_variant	MODIFIER	\N	\N	11.78	0.000229516	gnomad_AF_afr_pass	SLC26A4
1317911	7:107304048:C>A	107304048	NM_000441.2	NM_000441.2:c.304+168C>A	\N	\N	\N	44640		Unknown significance	\N	intron_variant	MODIFIER	\N	\N	12.32	\N	\N	SLC26A4
1317912	7:107304057:G>A	107304057	NM_000441.2	NM_000441.2:c.304+177G>A	\N	\N	\N	44640		Unknown significance	\N	intron_variant	MODIFIER	\N	\N	10.87	0.000641026	gnomad_AF_eas_pass	SLC26A4
1317913	7:107304069:C>G	107304069	NM_000441.2	NM_000441.2:c.304+189C>G	\N	\N	\N	44640		Benign	\N	intron_variant	MODIFIER	\N	\N	0.435	0.00576923	gnomad_AF_eas_pass	SLC26A4
1317914	7:107304078:T>C	107304078	NM_000441.2	NM_000441.2:c.304+198T>C	\N	\N	\N	44640		Unknown significance	\N	intron_variant	MODIFIER	\N	\N	6.095	0.000114784	gnomad_AF_afr_pass	SLC26A4
1317915	7:107304084:G>A	107304084	NM_000441.2	NM_000441.2:c.304+204G>A	\N	\N	\N	44640		Unknown significance	\N	intron_variant	MODIFIER	\N	\N	1.57	6.48508e-05	gnomad_AF_nfe_pass	SLC26A4
1317916	7:107304085:G>A	107304085	NM_000441.2	NM_000441.2:c.304+205G>A	\N	\N	\N	44640		Unknown significance	\N	intron_variant	MODIFIER	\N	\N	1.659	0.00192308	gnomad_AF_eas_pass	SLC26A4
1317917	7:107304101:T>C	107304101	NM_000441.2	NM_000441.2:c.304+221T>C	\N	\N	\N	44640		Unknown significance	\N	intron_variant	MODIFIER	\N	\N	0.918	\N	\N	SLC26A4
1317918	7:107304108:G>A	107304108	NM_000441.2	NM_000441.2:c.304+228G>A	\N	\N	\N	44640		Unknown significance	\N	intron_variant	MODIFIER	\N	\N	2.929	6.4834e-05	gnomad_AF_nfe_pass	SLC26A4
1317919	7:107304114:G>A	107304114	NM_000441.2	NM_000441.2:c.304+234G>A	\N	\N	\N	44640		Unknown significance	\N	intron_variant	MODIFIER	\N	\N	1.937	0.000114811	gnomad_AF_afr_pass	SLC26A4
1317920	7:107304130:T>A	107304130	NM_000441.2	NM_000441.2:c.304+250T>A	\N	\N	\N	44640		Unknown significance	\N	intron_variant	MODIFIER	\N	\N	0.783	0.000129567	gnomad_AF_nfe_pass	SLC26A4
1317921	7:107304131:A>T	107304131	NM_000441.2	NM_000441.2:c.304+251A>T	\N	\N	\N	44640		Unknown significance	\N	intron_variant	MODIFIER	\N	\N	0.673	0.000229885	gnomad_AF_afr_pass	SLC26A4
1317922	7:107304132:A>C	107304132	NM_000441.2	NM_000441.2:c.304+252A>C	\N	\N	\N	44640		Unknown significance	\N	intron_variant	MODIFIER	\N	\N	0.815	0	gnomad_AF_afr_pass|gnomad_AF_amr_pass|gnomad_AF_eas_pass|gnomad_AF_nfe_pass	SLC26A4
1317923	7:107304150:A>G	107304150	NM_000441.2	NM_000441.2:c.304+270A>G	\N	\N	\N	44640		Unknown significance	\N	intron_variant	MODIFIER	\N	\N	3.041	6.48677e-05	gnomad_AF_nfe_pass	SLC26A4
1317924	7:107304151:C>T	107304151	NM_000441.2	NM_000441.2:c.304+271C>T	\N	\N	\N	44640		Unknown significance	\N	intron_variant	MODIFIER	\N	\N	0.832	0.000194704	gnomad_AF_nfe_pass	SLC26A4
1317925	7:107304152:G>A	107304152	NM_000441.2	NM_000441.2:c.304+272G>A	\N	\N	\N	44640		Unknown significance	\N	intron_variant	MODIFIER	\N	\N	0.18	\N	\N	SLC26A4
1317926	7:107304153:G>A	107304153	NM_000441.2	NM_000441.2:c.304+273G>A	\N	\N	\N	44640		Unknown significance	\N	intron_variant	MODIFIER	\N	\N	2.356	0.00201116	gnomad_AF_nfe_pass	SLC26A4
1317927	7:107304159:C>T	107304159	NM_000441.2	NM_000441.2:c.304+279C>T	\N	\N	\N	44640		Unknown significance	\N	intron_variant	MODIFIER	\N	\N	0.694	0.000114811	gnomad_AF_afr_pass	SLC26A4
1317928	7:107304160:G>A	107304160	NM_000441.2	NM_000441.2:c.304+280G>A	\N	\N	\N	44640		Unknown significance	\N	intron_variant	MODIFIER	\N	\N	1.57	\N	\N	SLC26A4
1317929	7:107304160:G>C	107304160	NM_000441.2	NM_000441.2:c.304+280G>C	\N	\N	\N	44640		Unknown significance	\N	intron_variant	MODIFIER	\N	\N	1.053	0.000114811	gnomad_AF_afr_pass	SLC26A4
1317930	7:107304168:A>T	107304168	NM_000441.2	NM_000441.2:c.304+288A>T	\N	\N	\N	44640		Unknown significance	\N	intron_variant	MODIFIER	\N	\N	4.648	6.49435e-05	gnomad_AF_nfe_pass	SLC26A4
1317931	7:107304175:C>G	107304175	NM_000441.2	NM_000441.2:c.304+295C>G	\N	\N	\N	44640		Unknown significance	\N	intron_variant	MODIFIER	\N	\N	3.132	0.00192308	gnomad_AF_eas_pass	SLC26A4
1317932	7:107304179:A>C	107304179	NM_000441.2	NM_000441.2:c.304+299A>C	\N	\N	\N	44640		Unknown significance	\N	intron_variant	MODIFIER	\N	\N	3.863	0.000804228	gnomad_AF_afr_pass	SLC26A4
1317933	7:107304180:G>A	107304180	NM_000441.2	NM_000441.2:c.304+300G>A	\N	\N	\N	44640		Unknown significance	\N	intron_variant	MODIFIER	\N	\N	2.905	0.000114784	gnomad_AF_afr_pass	SLC26A4
1317934	7:107304189:C>T	107304189	NM_000441.2	NM_000441.2:c.304+309C>T	\N	\N	\N	44640		Unknown significance	\N	intron_variant	MODIFIER	\N	\N	0.025	0.000114811	gnomad_AF_afr_pass	SLC26A4
1317935	7:107304196:C>T	107304196	NM_000441.2	NM_000441.2:c.304+316C>T	\N	\N	\N	44640		Benign	\N	intron_variant	MODIFIER	\N	\N	0.632	0.807834	gnomad_AF_afr_pass	SLC26A4
1317936	7:107304206:G>A	107304206	NM_000441.2	NM_000441.2:c.304+326G>A	\N	\N	\N	44640		Unknown significance	\N	intron_variant	MODIFIER	\N	\N	2.225	0.000114758	gnomad_AF_afr_pass	SLC26A4
1317937	7:107304214:C>T	107304214	NM_000441.2	NM_000441.2:c.304+334C>T	\N	\N	\N	44640		Unknown significance	\N	intron_variant	MODIFIER	\N	\N	0.042	0.000641026	gnomad_AF_eas_pass	SLC26A4
1317938	7:107304215:G>A	107304215	NM_000441.2	NM_000441.2:c.304+335G>A	\N	\N	\N	44640		Unknown significance	\N	intron_variant	MODIFIER	\N	\N	1.779	0.00026001	gnomad_AF_nfe_pass	SLC26A4
1317939	7:107304221:C>T	107304221	NM_000441.2	NM_000441.2:c.304+341C>T	\N	\N	\N	44640		Unknown significance	\N	intron_variant	MODIFIER	\N	\N	1.293	0	gnomad_AF_afr_pass|gnomad_AF_amr_pass|gnomad_AF_eas_pass|gnomad_AF_nfe_pass	SLC26A4
1317940	7:107304222:G>A	107304222	NM_000441.2	NM_000441.2:c.304+342G>A	\N	\N	\N	44640		Unknown significance	\N	intron_variant	MODIFIER	\N	\N	0.103	0.000115022	gnomad_AF_afr_pass	SLC26A4
1317941	7:107304227:C>T	107304227	NM_000441.2	NM_000441.2:c.304+347C>T	\N	\N	\N	44640		Unknown significance	\N	intron_variant	MODIFIER	\N	\N	1.673	\N	\N	SLC26A4
1317942	7:107304228:A>G	107304228	NM_000441.2	NM_000441.2:c.304+348A>G	\N	\N	\N	44640		Unknown significance	\N	intron_variant	MODIFIER	\N	\N	2.205	6.50111e-05	gnomad_AF_nfe_pass	SLC26A4
1317943	7:107304229:C>T	107304229	NM_000441.2	NM_000441.2:c.304+349C>T	\N	\N	\N	44640		Unknown significance	\N	intron_variant	MODIFIER	\N	\N	0.607	\N	\N	SLC26A4
1317944	7:107304230:G>A	107304230	NM_000441.2	NM_000441.2:c.304+350G>A	\N	\N	\N	44640		Unknown significance	\N	intron_variant	MODIFIER	\N	\N	0.598	6.50533e-05	gnomad_AF_nfe_pass	SLC26A4
1317945	7:107304236:C>T	107304236	NM_000441.2	NM_000441.2:c.304+356C>T	\N	\N	\N	44640		Benign	\N	intron_variant	MODIFIER	\N	\N	1.124	0.0467386	gnomad_AF_afr_pass	SLC26A4
1317946	7:107304251:C>A	107304251	NM_000441.2	NM_000441.2:c.304+371C>A	\N	\N	\N	44640		Unknown significance	\N	intron_variant	MODIFIER	\N	\N	1.92	0.000459876	gnomad_AF_afr_pass	SLC26A4
1317947	7:107304273:C>A	107304273	NM_000441.2	NM_000441.2:c.304+393C>A	\N	\N	\N	44640		Benign	\N	intron_variant	MODIFIER	\N	\N	0.787	0.0324212	gnomad_AF_afr_pass	SLC26A4
1317948	7:107304273:C>T	107304273	NM_000441.2	NM_000441.2:c.304+393C>T	\N	\N	\N	44640		Unknown significance	\N	intron_variant	MODIFIER	\N	\N	1.089	0.000641849	gnomad_AF_eas_pass	SLC26A4
1317949	7:107304277:C>T	107304277	NM_000441.2	NM_000441.2:c.304+397C>T	\N	\N	\N	44640		Benign	\N	intron_variant	MODIFIER	\N	\N	1.112	0.0322914	gnomad_AF_afr_pass	SLC26A4
1317950	7:107304278:G>A	107304278	NM_000441.2	NM_000441.2:c.304+398G>A	\N	\N	\N	44640		Unknown significance	\N	intron_variant	MODIFIER	\N	\N	3.082	6.50026e-05	gnomad_AF_nfe_pass	SLC26A4
1317951	7:107304283:T>G	107304283	NM_000441.2	NM_000441.2:c.304+403T>G	\N	\N	\N	44640		Unknown significance	\N	intron_variant	MODIFIER	\N	\N	2.25	0.000642674	gnomad_AF_eas_pass	SLC26A4
1317952	7:107304285:C>T	107304285	NM_000441.2	NM_000441.2:c.304+405C>T	\N	\N	\N	44640		Unknown significance	\N	intron_variant	MODIFIER	\N	\N	1.419	0	gnomad_AF_afr_pass|gnomad_AF_amr_pass|gnomad_AF_eas_pass|gnomad_AF_nfe_pass	SLC26A4
1317953	7:107304290:G>A	107304290	NM_000441.2	NM_000441.2:c.304+410G>A	\N	\N	\N	44640		Unknown significance	\N	intron_variant	MODIFIER	\N	\N	0.046	6.49435e-05	gnomad_AF_nfe_pass	SLC26A4
1317954	7:107304301:T>C	107304301	NM_000441.2	NM_000441.2:c.304+421T>C	\N	\N	\N	44640		Unknown significance	\N	intron_variant	MODIFIER	\N	\N	2.58	6.48677e-05	gnomad_AF_nfe_pass	SLC26A4
1317955	7:107304319:G>A	107304319	NM_000441.2	NM_000441.2:c.304+439G>A	\N	\N	\N	44640		Unknown significance	\N	intron_variant	MODIFIER	\N	\N	0.041	\N	\N	SLC26A4
1317956	7:107304330:G>A	107304330	NM_000441.2	NM_000441.2:c.304+450G>A	\N	\N	\N	44640		Unknown significance	\N	intron_variant	MODIFIER	\N	\N	0.756	0.000641026	gnomad_AF_eas_pass	SLC26A4
1317957	7:107304347:A>C	107304347	NM_000441.2	NM_000441.2:c.304+467A>C	\N	\N	\N	44640		Unknown significance	\N	intron_variant	MODIFIER	\N	\N	0.042	6.49098e-05	gnomad_AF_nfe_pass	SLC26A4
1317958	7:107304350:G>A	107304350	NM_000441.2	NM_000441.2:c.304+470G>A	\N	\N	\N	44640		Benign	\N	intron_variant	MODIFIER	\N	\N	1.457	0.0133702	gnomad_AF_afr_pass	SLC26A4
1317959	7:107304364:G>A	107304364	NM_000441.2	NM_000441.2:c.304+484G>A	\N	\N	\N	44640		Unknown significance	\N	intron_variant	MODIFIER	\N	\N	2.815	0	gnomad_AF_afr_pass|gnomad_AF_amr_pass|gnomad_AF_eas_pass|gnomad_AF_nfe_pass	SLC26A4
1317960	7:107304370:C>T	107304370	NM_000441.2	NM_000441.2:c.304+490C>T	\N	\N	\N	44640		Unknown significance	\N	intron_variant	MODIFIER	\N	\N	0.229	0.000574713	gnomad_AF_afr_pass	SLC26A4
1317961	7:107304378:T>C	107304378	NM_000441.2	NM_000441.2:c.304+498T>C	\N	\N	\N	44640		Unknown significance	\N	intron_variant	MODIFIER	\N	\N	2.302	0.000344432	gnomad_AF_afr_pass	SLC26A4
1317962	7:107304394:C>T	107304394	NM_000441.2	NM_000441.2:c.304+514C>T	\N	\N	\N	44640		Unknown significance	\N	intron_variant	MODIFIER	\N	\N	5.069	0.000114811	gnomad_AF_afr_pass	SLC26A4
1317963	7:107304397:G>C	107304397	NM_000441.2	NM_000441.2:c.304+517G>C	\N	\N	\N	44640		Unknown significance	\N	intron_variant	MODIFIER	\N	\N	2.91	\N	\N	SLC26A4
1317964	7:107304408:G>T	107304408	NM_000441.2	NM_000441.2:c.304+528G>T	\N	\N	\N	44640		Unknown significance	\N	intron_variant	MODIFIER	\N	\N	0.242	\N	\N	SLC26A4
1317965	7:107304410:G>A	107304410	NM_000441.2	NM_000441.2:c.304+530G>A	\N	\N	\N	44640		Unknown significance	\N	intron_variant	MODIFIER	\N	\N	2.045	6.49604e-05	gnomad_AF_nfe_pass	SLC26A4
1317966	7:107304437:A>G	107304437	NM_000441.2	NM_000441.2:c.304+557A>G	\N	\N	\N	44640		Unknown significance	\N	intron_variant	MODIFIER	\N	\N	0.015	0.00117005	gnomad_AF_nfe_pass	SLC26A4
1317967	7:107304458:A>G	107304458	NM_000441.2	NM_000441.2:c.304+578A>G	\N	\N	\N	44640		Unknown significance	\N	intron_variant	MODIFIER	\N	\N	0.009	0.000114784	gnomad_AF_afr_pass	SLC26A4
1317968	7:107304463:A>C	107304463	NM_000441.2	NM_000441.2:c.304+583A>C	\N	\N	\N	44640		Benign	\N	intron_variant	MODIFIER	\N	\N	3.088	0.013439	gnomad_AF_afr_pass	SLC26A4
1317969	7:107304472:A>G	107304472	NM_000441.2	NM_000441.2:c.304+592A>G	\N	\N	\N	44640		Unknown significance	\N	intron_variant	MODIFIER	\N	\N	2.886	0.000641026	gnomad_AF_eas_pass	SLC26A4
1317970	7:107304475:A>G	107304475	NM_000441.2	NM_000441.2:c.304+595A>G	\N	\N	\N	44640		Unknown significance	\N	intron_variant	MODIFIER	\N	\N	2.904	6.49098e-05	gnomad_AF_nfe_pass	SLC26A4
1317971	7:107304486:A>G	107304486	NM_000441.2	NM_000441.2:c.304+606A>G	\N	\N	\N	44640		Unknown significance	\N	intron_variant	MODIFIER	\N	\N	1.38	0.000194755	gnomad_AF_nfe_pass	SLC26A4
1317972	7:107304488:G>A	107304488	NM_000441.2	NM_000441.2:c.304+608G>A	\N	\N	\N	44640		Unknown significance	\N	intron_variant	MODIFIER	\N	\N	0.335	\N	\N	SLC26A4
1317973	7:107304492:T>A	107304492	NM_000441.2	NM_000441.2:c.304+612T>A	\N	\N	\N	44640		Unknown significance	\N	intron_variant	MODIFIER	\N	\N	0.038	0.00367647	gnomad_AF_amr_pass	SLC26A4
1317974	7:107304492:T>TA	107304492	NM_000441.2	NM_000441.2:c.304+624dup	\N	\N	\N	44640		Unknown significance	\N	intron_variant	MODIFIER	\N	\N	0.247	\N	\N	SLC26A4
1317975	7:107304492:TA>T	107304492	NM_000441.2	NM_000441.2:c.304+624del	\N	\N	\N	44640		Unknown significance	\N	intron_variant	MODIFIER	\N	\N	0.22	\N	\N	SLC26A4
1317976	7:107304493:A>T	107304493	NM_000441.2	NM_000441.2:c.304+613A>T	\N	\N	\N	44640		Unknown significance	\N	intron_variant	MODIFIER	\N	\N	0.442	7.15717e-05	gnomad_AF_nfe_pass	SLC26A4
1317977	7:107304500:AAAAAG>A	107304500	NM_000441.2	NM_000441.2:c.304+624_304+628del	\N	\N	\N	44640		Unknown significance	\N	intron_variant	MODIFIER	\N	\N	0.833	0.00128205	gnomad_AF_eas_pass	SLC26A4
1317978	7:107304501:A>G	107304501	NM_000441.2	NM_000441.2:c.304+621A>G	\N	\N	\N	44640		Unknown significance	\N	intron_variant	MODIFIER	\N	\N	2.155	\N	\N	SLC26A4
1317979	7:107304518:T>C	107304518	NM_000441.2	NM_000441.2:c.304+638T>C	\N	\N	\N	44640		Unknown significance	\N	intron_variant	MODIFIER	\N	\N	0.798	0.00103694	gnomad_AF_nfe_pass	SLC26A4
1317980	7:107304535:A>G	107304535	NM_000441.2	NM_000441.2:c.304+655A>G	\N	\N	\N	44640		Unknown significance	\N	intron_variant	MODIFIER	\N	\N	0.726	0.000114863	gnomad_AF_afr_pass	SLC26A4
1317981	7:107304537:A>G	107304537	NM_000441.2	NM_000441.2:c.304+657A>G	\N	\N	\N	44640		Benign	\N	intron_variant	MODIFIER	\N	\N	0.391	0.0134328	gnomad_AF_afr_pass	SLC26A4
1317982	7:107304544:G>T	107304544	NM_000441.2	NM_000441.2:c.304+664G>T	\N	\N	\N	44640		Unknown significance	\N	intron_variant	MODIFIER	\N	\N	0.043	\N	\N	SLC26A4
1317983	7:107304552:G>A	107304552	NM_000441.2	NM_000441.2:c.304+672G>A	\N	\N	\N	44640		Unknown significance	\N	intron_variant	MODIFIER	\N	\N	0.034	0.000230627	gnomad_AF_afr_pass	SLC26A4
1317984	7:107304570:A>G	107304570	NM_000441.2	NM_000441.2:c.304+690A>G	\N	\N	\N	44640		Unknown significance	\N	intron_variant	MODIFIER	\N	\N	2.859	\N	\N	SLC26A4
1317985	7:107304573:T>A	107304573	NM_000441.2	NM_000441.2:c.304+693T>A	\N	\N	\N	44640		Unknown significance	\N	intron_variant	MODIFIER	\N	\N	0.295	0.000458821	gnomad_AF_afr_pass	SLC26A4
1317986	7:107304574:G>A	107304574	NM_000441.2	NM_000441.2:c.304+694G>A	\N	\N	\N	44640		Unknown significance	\N	intron_variant	MODIFIER	\N	\N	0.289	6.49773e-05	gnomad_AF_nfe_pass	SLC26A4
1317987	7:107304575:C>T	107304575	NM_000441.2	NM_000441.2:c.304+695C>T	\N	\N	\N	44640		Unknown significance	\N	intron_variant	MODIFIER	\N	\N	0.486	0.00311275	gnomad_AF_afr_pass	SLC26A4
1317988	7:107304595:A>G	107304595	NM_000441.2	NM_000441.2:c.304+715A>G	\N	\N	\N	44640		Unknown significance	\N	intron_variant	MODIFIER	\N	\N	0.028	0.000114784	gnomad_AF_afr_pass	SLC26A4
1317989	7:107304606:G>GT	107304606	NM_000441.2	NM_000441.2:c.304+732dup	\N	\N	\N	44640		Unknown significance	\N	intron_variant	MODIFIER	\N	\N	0.678	0.000641849	gnomad_AF_eas_pass	SLC26A4
1317990	7:107304618:A>G	107304618	NM_000441.2	NM_000441.2:c.304+738A>G	\N	\N	\N	44640		Unknown significance	\N	intron_variant	MODIFIER	\N	\N	0.868	0	gnomad_AF_afr_pass|gnomad_AF_amr_pass|gnomad_AF_eas_pass|gnomad_AF_nfe_pass	SLC26A4
1317991	7:107304628:C>T	107304628	NM_000441.2	NM_000441.2:c.304+748C>T	\N	\N	\N	44640		Benign	\N	intron_variant	MODIFIER	\N	\N	1.439	0.667836	gnomad_AF_nfe_pass	SLC26A4
1317992	7:107304630:C>T	107304630	NM_000441.2	NM_000441.2:c.304+750C>T	\N	\N	\N	44640		Unknown significance	\N	intron_variant	MODIFIER	\N	\N	6.419	\N	\N	SLC26A4
1317993	7:107304636:A>G	107304636	NM_000441.2	NM_000441.2:c.304+756A>G	\N	\N	\N	44640		Unknown significance	\N	intron_variant	MODIFIER	\N	\N	11.26	6.48088e-05	gnomad_AF_nfe_pass	SLC26A4
1317994	7:107304653:C>T	107304653	NM_000441.2	NM_000441.2:c.304+773C>T	\N	\N	\N	44640		Unknown significance	\N	intron_variant	MODIFIER	\N	\N	0.312	0.000229885	gnomad_AF_afr_pass	SLC26A4
1317995	7:107304654:G>A	107304654	NM_000441.2	NM_000441.2:c.304+774G>A	\N	\N	\N	44640		Unknown significance	\N	intron_variant	MODIFIER	\N	\N	0.083	6.4834e-05	gnomad_AF_nfe_pass	SLC26A4
1317996	7:107304657:G>T	107304657	NM_000441.2	NM_000441.2:c.304+777G>T	\N	\N	\N	44640		Unknown significance	\N	intron_variant	MODIFIER	\N	\N	0.278	\N	\N	SLC26A4
1317997	7:107304670:G>A	107304670	NM_000441.2	NM_000441.2:c.304+790G>A	\N	\N	\N	44640		Unknown significance	\N	intron_variant	MODIFIER	\N	\N	1.608	0.000116198	gnomad_AF_afr_pass	SLC26A4
1317998	7:107304700:A>G	107304700	NM_000441.2	NM_000441.2:c.304+820A>G	\N	\N	\N	44640		Unknown significance	\N	intron_variant	MODIFIER	\N	\N	0.678	0.00115848	gnomad_AF_afr_pass	SLC26A4
1317999	7:107304710:T>C	107304710	NM_000441.2	NM_000441.2:c.304+830T>C	\N	\N	\N	44640		Unknown significance	\N	intron_variant	MODIFIER	\N	\N	5.598	\N	\N	SLC26A4
1318000	7:107304715:C>T	107304715	NM_000441.2	NM_000441.2:c.304+835C>T	\N	\N	\N	44640		Unknown significance	\N	intron_variant	MODIFIER	\N	\N	4.908	0.000114916	gnomad_AF_afr_pass	SLC26A4
1318001	7:107304716:C>A	107304716	NM_000441.2	NM_000441.2:c.304+836C>A	\N	\N	\N	44640		Unknown significance	\N	intron_variant	MODIFIER	\N	\N	1.046	0.000324802	gnomad_AF_nfe_pass	SLC26A4
1318002	7:107304728:G>A	107304728	NM_000441.2	NM_000441.2:c.304+848G>A	\N	\N	\N	44640		Unknown significance	\N	intron_variant	MODIFIER	\N	\N	3.63	0.000229516	gnomad_AF_afr_pass	SLC26A4
1318003	7:107304740:T>G	107304740	NM_000441.2	NM_000441.2:c.304+860T>G	\N	\N	\N	44640		Unknown significance	\N	intron_variant	MODIFIER	\N	\N	2.22	\N	\N	SLC26A4
1318004	7:107304751:T>C	107304751	NM_000441.2	NM_000441.2:c.304+871T>C	\N	\N	\N	44640		Unknown significance	\N	intron_variant	MODIFIER	\N	\N	0.628	\N	\N	SLC26A4
1318005	7:107304753:C>A	107304753	NM_000441.2	NM_000441.2:c.304+873C>A	\N	\N	\N	44640		Unknown significance	\N	intron_variant	MODIFIER	\N	\N	1.277	\N	\N	SLC26A4
1318006	7:107304770:G>A	107304770	NM_000441.2	NM_000441.2:c.304+890G>A	\N	\N	\N	44640		Unknown significance	\N	intron_variant	MODIFIER	\N	\N	0.434	0.000229621	gnomad_AF_afr_pass	SLC26A4
1318007	7:107304772:G>A	107304772	NM_000441.2	NM_000441.2:c.304+892G>A	\N	\N	\N	44640		Unknown significance	\N	intron_variant	MODIFIER	\N	\N	1.87	0	gnomad_AF_afr_pass|gnomad_AF_amr_pass|gnomad_AF_eas_pass|gnomad_AF_nfe_pass	SLC26A4
1318008	7:107304772:G>C	107304772	NM_000441.2	NM_000441.2:c.304+892G>C	\N	\N	\N	44640		Unknown significance	\N	intron_variant	MODIFIER	\N	\N	1.266	6.4792e-05	gnomad_AF_nfe_pass	SLC26A4
1318009	7:107304784:C>T	107304784	NM_000441.2	NM_000441.2:c.304+904C>T	\N	\N	\N	44640		Unknown significance	\N	intron_variant	MODIFIER	\N	\N	1.579	0.000129618	gnomad_AF_nfe_pass	SLC26A4
1318010	7:107304802:G>A	107304802	NM_000441.2	NM_000441.2:c.304+922G>A	\N	\N	\N	44640		Unknown significance	\N	intron_variant	MODIFIER	\N	\N	2.498	0.00117925	gnomad_AF_amr_pass	SLC26A4
1318011	7:107304807:G>C	107304807	NM_000441.2	NM_000441.2:c.304+927G>C	\N	\N	\N	44640		Unknown significance	\N	intron_variant	MODIFIER	\N	\N	1.942	0.00117925	gnomad_AF_amr_pass	SLC26A4
1318012	7:107304809:T>TG	107304809	NM_000441.2	NM_000441.2:c.304+933dup	\N	\N	\N	44640		Unknown significance	\N	intron_variant	MODIFIER	\N	\N	\N	\N	\N	SLC26A4
1318013	7:107304816:A>G	107304816	NM_000441.2	NM_000441.2:c.304+936A>G	\N	\N	\N	44640		Unknown significance	\N	intron_variant	MODIFIER	\N	\N	3.09	0.000641026	gnomad_AF_eas_pass	SLC26A4
1318014	7:107304820:G>A	107304820	NM_000441.2	NM_000441.2:c.304+940G>A	\N	\N	\N	44640		Unknown significance	\N	intron_variant	MODIFIER	\N	\N	0.046	\N	\N	SLC26A4
1318015	7:107304833:T>A	107304833	NM_000441.2	NM_000441.2:c.304+953T>A	\N	\N	\N	44640		Benign	\N	intron_variant	MODIFIER	\N	\N	1.816	0.126923	gnomad_AF_eas_pass	SLC26A4
1318016	7:107304840:C>A	107304840	NM_000441.2	NM_000441.2:c.304+960C>A	\N	\N	\N	44640		Benign	\N	intron_variant	MODIFIER	\N	\N	1.124	0.053157	gnomad_AF_nfe_pass	SLC26A4
1318017	7:107304857:A>G	107304857	NM_000441.2	NM_000441.2:c.304+977A>G	\N	\N	\N	44640		Unknown significance	\N	intron_variant	MODIFIER	\N	\N	0.637	6.48508e-05	gnomad_AF_nfe_pass	SLC26A4
1318018	7:107304867:G>A	107304867	NM_000441.2	NM_000441.2:c.304+987G>A	\N	\N	\N	44640		Unknown significance	\N	intron_variant	MODIFIER	\N	\N	0.375	6.4834e-05	gnomad_AF_nfe_pass	SLC26A4
1318019	7:107304873:C>T	107304873	NM_000441.2	NM_000441.2:c.304+993C>T	\N	\N	\N	44640		Unknown significance	\N	intron_variant	MODIFIER	\N	\N	1.516	0.000229727	gnomad_AF_afr_pass	SLC26A4
1318020	7:107304874:G>A	107304874	NM_000441.2	NM_000441.2:c.304+994G>A	\N	\N	\N	44640		Unknown significance	\N	intron_variant	MODIFIER	\N	\N	0.029	0.00011489	gnomad_AF_afr_pass	SLC26A4
1318021	7:107304881:T>C	107304881	NM_000441.2	NM_000441.2:c.304+1001T>C	\N	\N	\N	44640		Unknown significance	\N	intron_variant	MODIFIER	\N	\N	2.126	0.000194426	gnomad_AF_nfe_pass	SLC26A4
1318022	7:107304919:C>T	107304919	NM_000441.2	NM_000441.2:c.304+1039C>T	\N	\N	\N	44640		Unknown significance	\N	intron_variant	MODIFIER	\N	\N	0.075	6.48761e-05	gnomad_AF_nfe_pass	SLC26A4
1318023	7:107304920:G>A	107304920	NM_000441.2	NM_000441.2:c.304+1040G>A	\N	\N	\N	44640		Unknown significance	\N	intron_variant	MODIFIER	\N	\N	0.003	0.000230044	gnomad_AF_afr_pass	SLC26A4
1318024	7:107304920:G>T	107304920	NM_000441.2	NM_000441.2:c.304+1040G>T	\N	\N	\N	44640		Unknown significance	\N	intron_variant	MODIFIER	\N	\N	0.002	0.00128535	gnomad_AF_eas_pass	SLC26A4
1318025	7:107304924:T>A	107304924	NM_000441.2	NM_000441.2:c.304+1044T>A	\N	\N	\N	44640		Unknown significance	\N	intron_variant	MODIFIER	\N	\N	0.788	0.00011489	gnomad_AF_afr_pass	SLC26A4
1318026	7:107304925:C>T	107304925	NM_000441.2	NM_000441.2:c.304+1045C>T	\N	\N	\N	44640		Unknown significance	\N	intron_variant	MODIFIER	\N	\N	1.483	0.00011489	gnomad_AF_afr_pass	SLC26A4
1318027	7:107304965:C>T	107304965	NM_000441.2	NM_000441.2:c.304+1085C>T	\N	\N	\N	44640		Unknown significance	\N	intron_variant	MODIFIER	\N	\N	1.303	0.00117925	gnomad_AF_amr_pass	SLC26A4
1318028	7:107304966:C>A	107304966	NM_000441.2	NM_000441.2:c.304+1086C>A	\N	\N	\N	44640		Unknown significance	\N	intron_variant	MODIFIER	\N	\N	0.973	0.000344986	gnomad_AF_afr_pass	SLC26A4
1318029	7:107304966:C>T	107304966	NM_000441.2	NM_000441.2:c.304+1086C>T	\N	\N	\N	44640		Benign	\N	intron_variant	MODIFIER	\N	\N	1.346	0.0181693	gnomad_AF_afr_pass	SLC26A4
1318030	7:107304979:C>T	107304979	NM_000441.2	NM_000441.2:c.304+1099C>T	\N	\N	\N	44640		Unknown significance	\N	intron_variant	MODIFIER	\N	\N	0.743	0.000129634	gnomad_AF_nfe_pass	SLC26A4
1318031	7:107305010:C>G	107305010	NM_000441.2	NM_000441.2:c.304+1130C>G	\N	\N	\N	44640		Unknown significance	\N	intron_variant	MODIFIER	\N	\N	1.811	\N	\N	SLC26A4
1318032	7:107305030:G>A	107305030	NM_000441.2	NM_000441.2:c.304+1150G>A	\N	\N	\N	44640		Unknown significance	\N	intron_variant	MODIFIER	\N	\N	2.053	6.48004e-05	gnomad_AF_nfe_pass	SLC26A4
1318033	7:107305046:G>A	107305046	NM_000441.2	NM_000441.2:c.304+1166G>A	\N	\N	\N	44640		Unknown significance	\N	intron_variant	MODIFIER	\N	\N	1.513	0.000803489	gnomad_AF_afr_pass	SLC26A4
1318034	7:107305069:T>G	107305069	NM_000441.2	NM_000441.2:c.304+1189T>G	\N	\N	\N	44640		Benign	\N	intron_variant	MODIFIER	\N	\N	2.117	0.0134328	gnomad_AF_afr_pass	SLC26A4
1318035	7:107305087:A>T	107305087	NM_000441.2	NM_000441.2:c.304+1207A>T	\N	\N	\N	44640		Unknown significance	\N	intron_variant	MODIFIER	\N	\N	1.532	0.000114916	gnomad_AF_afr_pass	SLC26A4
1318036	7:107305090:A>G	107305090	NM_000441.2	NM_000441.2:c.304+1210A>G	\N	\N	\N	44640		Unknown significance	\N	intron_variant	MODIFIER	\N	\N	2.418	0.000114863	gnomad_AF_afr_pass	SLC26A4
1318037	7:107305102:C>T	107305102	NM_000441.2	NM_000441.2:c.304+1222C>T	\N	\N	\N	44640		Unknown significance	\N	intron_variant	MODIFIER	\N	\N	1.085	\N	\N	SLC26A4
1318038	7:107305115:G>A	107305115	NM_000441.2	NM_000441.2:c.304+1235G>A	\N	\N	\N	44640		Benign	\N	intron_variant	MODIFIER	\N	\N	0.473	0.442217	gnomad_AF_amr_pass	SLC26A4
1318039	7:107305125:G>A	107305125	NM_000441.2	NM_000441.2:c.304+1245G>A	\N	\N	\N	44640		Unknown significance	\N	intron_variant	MODIFIER	\N	\N	0.162	0.000194452	gnomad_AF_nfe_pass	SLC26A4
1318040	7:107305152:T>G	107305152	NM_000441.2	NM_000441.2:c.304+1272T>G	\N	\N	\N	44640		Unknown significance	\N	intron_variant	MODIFIER	\N	\N	0.389	\N	\N	SLC26A4
1318041	7:107305181:C>T	107305181	NM_000441.2	NM_000441.2:c.304+1301C>T	\N	\N	\N	44640		Unknown significance	\N	intron_variant	MODIFIER	\N	\N	10.88	\N	\N	SLC26A4
1318042	7:107305200:T>A	107305200	NM_000441.2	NM_000441.2:c.304+1320T>A	\N	\N	\N	44640		Unknown significance	\N	intron_variant	MODIFIER	\N	\N	12.25	6.48172e-05	gnomad_AF_nfe_pass	SLC26A4
1318043	7:107305217:G>T	107305217	NM_000441.2	NM_000441.2:c.304+1337G>T	\N	\N	\N	44640		Unknown significance	\N	intron_variant	MODIFIER	\N	\N	3.667	\N	\N	SLC26A4
1318044	7:107305219:C>T	107305219	NM_000441.2	NM_000441.2:c.304+1339C>T	\N	\N	\N	44640		Unknown significance	\N	intron_variant	MODIFIER	\N	\N	1.301	0.000689022	gnomad_AF_afr_pass	SLC26A4
1318045	7:107305247:C>G	107305247	NM_000441.2	NM_000441.2:c.304+1367C>G	\N	\N	\N	44640		Unknown significance	\N	intron_variant	MODIFIER	\N	\N	0.064	6.48088e-05	gnomad_AF_nfe_pass	SLC26A4
1318046	7:107305252:C>G	107305252	NM_000441.2	NM_000441.2:c.304+1372C>G	\N	\N	\N	44640		Benign	\N	intron_variant	MODIFIER	\N	\N	0.815	0.100257	gnomad_AF_eas_pass	SLC26A4
1318047	7:107305260:C>G	107305260	NM_000441.2	NM_000441.2:c.304+1380C>G	\N	\N	\N	44640		Benign	\N	intron_variant	MODIFIER	\N	\N	0.713	0.00589623	gnomad_AF_amr_pass	SLC26A4
1318048	7:107305263:G>A	107305263	NM_000441.2	NM_000441.2:c.304+1383G>A	\N	\N	\N	44640		Unknown significance	\N	intron_variant	MODIFIER	\N	\N	0.172	0.00172414	gnomad_AF_afr_pass	SLC26A4
1318049	7:107305264:T>C	107305264	NM_000441.2	NM_000441.2:c.304+1384T>C	\N	\N	\N	44640		Unknown significance	\N	intron_variant	MODIFIER	\N	\N	2.284	\N	\N	SLC26A4
1318050	7:107305284:C>A	107305284	NM_000441.2	NM_000441.2:c.304+1404C>A	\N	\N	\N	44640		Unknown significance	\N	intron_variant	MODIFIER	\N	\N	2.417	\N	\N	SLC26A4
1318051	7:107305298:C>A	107305298	NM_000441.2	NM_000441.2:c.304+1418C>A	\N	\N	\N	44640		Unknown significance	\N	intron_variant	MODIFIER	\N	\N	0.143	\N	\N	SLC26A4
1318052	7:107305300:A>G	107305300	NM_000441.2	NM_000441.2:c.304+1420A>G	\N	\N	\N	44640		Unknown significance	\N	intron_variant	MODIFIER	\N	\N	1.218	\N	\N	SLC26A4
1318053	7:107305309:G>C	107305309	NM_000441.2	NM_000441.2:c.304+1429G>C	\N	\N	\N	44640		Unknown significance	\N	intron_variant	MODIFIER	\N	\N	0.37	6.4834e-05	gnomad_AF_nfe_pass	SLC26A4
1318054	7:107305316:G>A	107305316	NM_000441.2	NM_000441.2:c.304+1436G>A	\N	\N	\N	44640		Unknown significance	\N	intron_variant	MODIFIER	\N	\N	4.407	6.48088e-05	gnomad_AF_nfe_pass	SLC26A4
1318055	7:107305326:A>G	107305326	NM_000441.2	NM_000441.2:c.304+1446A>G	\N	\N	\N	44640		Unknown significance	\N	intron_variant	MODIFIER	\N	\N	1.932	\N	\N	SLC26A4
1318056	7:107305328:A>T	107305328	NM_000441.2	NM_000441.2:c.304+1448A>T	\N	\N	\N	44640		Benign	\N	intron_variant	MODIFIER	\N	\N	0.553	0.0531708	gnomad_AF_nfe_pass	SLC26A4
1318057	7:107305331:G>A	107305331	NM_000441.2	NM_000441.2:c.304+1451G>A	\N	\N	\N	44640		Benign	\N	intron_variant	MODIFIER	\N	\N	0.15	0.00528736	gnomad_AF_afr_pass	SLC26A4
1318058	7:107305334:A>G	107305334	NM_000441.2	NM_000441.2:c.304+1454A>G	\N	\N	\N	44640		Unknown significance	\N	intron_variant	MODIFIER	\N	\N	7.267	6.48424e-05	gnomad_AF_nfe_pass	SLC26A4
1318059	7:107305349:T>G	107305349	NM_000441.2	NM_000441.2:c.304+1469T>G	\N	\N	\N	44640		Unknown significance	\N	intron_variant	MODIFIER	\N	\N	3.448	0.000229463	gnomad_AF_afr_pass	SLC26A4
1318060	7:107305362:A>G	107305362	NM_000441.2	NM_000441.2:c.304+1482A>G	\N	\N	\N	44640		Unknown significance	\N	intron_variant	MODIFIER	\N	\N	0.674	\N	\N	SLC26A4
1318061	7:107305364:G>A	107305364	NM_000441.2	NM_000441.2:c.304+1484G>A	\N	\N	\N	44640		Unknown significance	\N	intron_variant	MODIFIER	\N	\N	0.718	6.4792e-05	gnomad_AF_nfe_pass	SLC26A4
1318062	7:107305366:TC>T	107305366	NM_000441.2	NM_000441.2:c.304+1488del	\N	\N	\N	44640		Unknown significance	\N	intron_variant	MODIFIER	\N	\N	\N	\N	\N	SLC26A4
1318063	7:107305372:C>T	107305372	NM_000441.2	NM_000441.2:c.304+1492C>T	\N	\N	\N	44640		Unknown significance	\N	intron_variant	MODIFIER	\N	\N	2.009	6.48004e-05	gnomad_AF_nfe_pass	SLC26A4
1318064	7:107305388:A>T	107305388	NM_000441.2	NM_000441.2:c.304+1508A>T	\N	\N	\N	44640		Unknown significance	\N	intron_variant	MODIFIER	\N	\N	3.361	\N	\N	SLC26A4
1318065	7:107305414:A>C	107305414	NM_000441.2	NM_000441.2:c.304+1534A>C	\N	\N	\N	44640		Unknown significance	\N	intron_variant	MODIFIER	\N	\N	3.572	6.48088e-05	gnomad_AF_nfe_pass	SLC26A4
1318066	7:107305416:G>A	107305416	NM_000441.2	NM_000441.2:c.304+1536G>A	\N	\N	\N	44640		Unknown significance	\N	intron_variant	MODIFIER	\N	\N	3.783	0.00240936	gnomad_AF_afr_pass	SLC26A4
1318067	7:107305430:A>G	107305430	NM_000441.2	NM_000441.2:c.304+1550A>G	\N	\N	\N	44640		Benign	\N	intron_variant	MODIFIER	\N	\N	4.543	0.0253731	gnomad_AF_afr_pass	SLC26A4
1318068	7:107305436:G>A	107305436	NM_000441.2	NM_000441.2:c.304+1556G>A	\N	\N	\N	44640		Unknown significance	\N	intron_variant	MODIFIER	\N	\N	4.46	0	gnomad_AF_afr_pass|gnomad_AF_amr_pass|gnomad_AF_eas_pass|gnomad_AF_nfe_pass	SLC26A4
1318069	7:107305442:G>A	107305442	NM_000441.2	NM_000441.2:c.304+1562G>A	\N	\N	\N	44640		Unknown significance	\N	intron_variant	MODIFIER	\N	\N	3.191	0.000114705	gnomad_AF_afr_pass	SLC26A4
1318070	7:107305454:A>G	107305454	NM_000441.2	NM_000441.2:c.304+1574A>G	\N	\N	\N	44640		Unknown significance	\N	intron_variant	MODIFIER	\N	\N	0.916	0.00160587	gnomad_AF_afr_pass	SLC26A4
1318071	7:107305479:G>A	107305479	NM_000441.2	NM_000441.2:c.304+1599G>A	\N	\N	\N	44640		Unknown significance	\N	intron_variant	MODIFIER	\N	\N	0.777	\N	\N	SLC26A4
1318072	7:107305495:A>G	107305495	NM_000441.2	NM_000441.2:c.304+1615A>G	\N	\N	\N	44640		Unknown significance	\N	intron_variant	MODIFIER	\N	\N	1.58	6.48508e-05	gnomad_AF_nfe_pass	SLC26A4
1318073	7:107305518:T>G	107305518	NM_000441.2	NM_000441.2:c.304+1638T>G	\N	\N	\N	44640		Unknown significance	\N	intron_variant	MODIFIER	\N	\N	0.503	0.00011489	gnomad_AF_afr_pass	SLC26A4
1318074	7:107305522:A>C	107305522	NM_000441.2	NM_000441.2:c.304+1642A>C	\N	\N	\N	44640		Unknown significance	\N	intron_variant	MODIFIER	\N	\N	1.057	0.00471698	gnomad_AF_amr_pass	SLC26A4
1318075	7:107305524:C>T	107305524	NM_000441.2	NM_000441.2:c.304+1644C>T	\N	\N	\N	44640		Benign	\N	intron_variant	MODIFIER	\N	\N	2.44	0.00734956	gnomad_AF_afr_pass	SLC26A4
1318076	7:107305525:G>A	107305525	NM_000441.2	NM_000441.2:c.304+1645G>A	\N	\N	\N	44640		Unknown significance	\N	intron_variant	MODIFIER	\N	\N	1.423	0.000129618	gnomad_AF_nfe_pass	SLC26A4
1318077	7:107305556:A>T	107305556	NM_000441.2	NM_000441.2:c.304+1676A>T	\N	\N	\N	44640		Unknown significance	\N	intron_variant	MODIFIER	\N	\N	4.62	0	gnomad_AF_afr_pass|gnomad_AF_amr_pass|gnomad_AF_eas_pass|gnomad_AF_nfe_pass	SLC26A4
1318078	7:107305558:T>C	107305558	NM_000441.2	NM_000441.2:c.304+1678T>C	\N	\N	\N	44640		Unknown significance	\N	intron_variant	MODIFIER	\N	\N	1.67	\N	\N	SLC26A4
1318079	7:107305590:A>G	107305590	NM_000441.2	NM_000441.2:c.304+1710A>G	\N	\N	\N	44640		Benign	\N	intron_variant	MODIFIER	\N	\N	5.852	0.0130824	gnomad_AF_afr_pass	SLC26A4
1318080	7:107305604:C>A	107305604	NM_000441.2	NM_000441.2:c.304+1724C>A	\N	\N	\N	44640		Unknown significance	\N	intron_variant	MODIFIER	\N	\N	11.13	0.000641026	gnomad_AF_eas_pass	SLC26A4
1318081	7:107305611:T>A	107305611	NM_000441.2	NM_000441.2:c.304+1731T>A	\N	\N	\N	44640		Unknown significance	\N	intron_variant	MODIFIER	\N	\N	11.39	6.48256e-05	gnomad_AF_nfe_pass	SLC26A4
1318082	7:107305617:G>A	107305617	NM_000441.2	NM_000441.2:c.304+1737G>A	\N	\N	\N	44640		Unknown significance	\N	intron_variant	MODIFIER	\N	\N	8.794	0.000129601	gnomad_AF_nfe_pass	SLC26A4
1318083	7:107305617:G>T	107305617	NM_000441.2	NM_000441.2:c.304+1737G>T	\N	\N	\N	44640		Unknown significance	\N	intron_variant	MODIFIER	\N	\N	8.268	6.48004e-05	gnomad_AF_nfe_pass	SLC26A4
1318084	7:107305619:A>G	107305619	NM_000441.2	NM_000441.2:c.304+1739A>G	\N	\N	\N	44640		Unknown significance	\N	intron_variant	MODIFIER	\N	\N	7.482	\N	\N	SLC26A4
1318085	7:107305631:G>A	107305631	NM_000441.2	NM_000441.2:c.304+1751G>A	\N	\N	\N	44640		Unknown significance	\N	intron_variant	MODIFIER	\N	\N	3.989	6.48004e-05	gnomad_AF_nfe_pass	SLC26A4
1318086	7:107305632:G>T	107305632	NM_000441.2	NM_000441.2:c.304+1752G>T	\N	\N	\N	44640		Unknown significance	\N	intron_variant	MODIFIER	\N	\N	0.914	0.000114784	gnomad_AF_afr_pass	SLC26A4
1318087	7:107305645:T>C	107305645	NM_000441.2	NM_000441.2:c.304+1765T>C	\N	\N	\N	44640		Unknown significance	\N	intron_variant	MODIFIER	\N	\N	11.62	0.000642674	gnomad_AF_eas_pass	SLC26A4
1318088	7:107305651:A>G	107305651	NM_000441.2	NM_000441.2:c.304+1771A>G	\N	\N	\N	44640		Unknown significance	\N	intron_variant	MODIFIER	\N	\N	11.86	0	gnomad_AF_afr_pass|gnomad_AF_amr_pass|gnomad_AF_eas_pass|gnomad_AF_nfe_pass	SLC26A4
1318089	7:107305663:A>C	107305663	NM_000441.2	NM_000441.2:c.304+1783A>C	\N	\N	\N	44640		Unknown significance	\N	intron_variant	MODIFIER	\N	\N	11.26	0.00129634	gnomad_AF_nfe_pass	SLC26A4
1318090	7:107305669:G>A	107305669	NM_000441.2	NM_000441.2:c.304+1789G>A	\N	\N	\N	44640		Unknown significance	\N	intron_variant	MODIFIER	\N	\N	9.976	6.48004e-05	gnomad_AF_nfe_pass	SLC26A4
1318091	7:107305669:G>C	107305669	NM_000441.2	NM_000441.2:c.304+1789G>C	\N	\N	\N	44640		Unknown significance	\N	intron_variant	MODIFIER	\N	\N	9.431	6.48004e-05	gnomad_AF_nfe_pass	SLC26A4
1318092	7:107305669:G>T	107305669	NM_000441.2	NM_000441.2:c.304+1789G>T	\N	\N	\N	44640		Unknown significance	\N	intron_variant	MODIFIER	\N	\N	9.526	6.48004e-05	gnomad_AF_nfe_pass	SLC26A4
1318093	7:107305675:T>G	107305675	NM_000441.2	NM_000441.2:c.304+1795T>G	\N	\N	\N	44640		Unknown significance	\N	intron_variant	MODIFIER	\N	\N	13.05	0.000641026	gnomad_AF_eas_pass	SLC26A4
1318094	7:107305688:G>A	107305688	NM_000441.2	NM_000441.2:c.304+1808G>A	\N	\N	\N	44640		Benign	\N	intron_variant	MODIFIER	\N	\N	11.26	0.0531939	gnomad_AF_afr_pass	SLC26A4
1318095	7:107305694:A>C	107305694	NM_000441.2	NM_000441.2:c.304+1814A>C	\N	\N	\N	44640		Unknown significance	\N	intron_variant	MODIFIER	\N	\N	12.8	0	gnomad_AF_afr_pass|gnomad_AF_amr_pass|gnomad_AF_eas_pass|gnomad_AF_nfe_pass	SLC26A4
1318096	7:107305729:C>A	107305729	NM_000441.2	NM_000441.2:c.304+1849C>A	\N	\N	\N	44640		Unknown significance	\N	intron_variant	MODIFIER	\N	\N	1.8	0.000114969	gnomad_AF_afr_pass	SLC26A4
1318097	7:107305737:G>A	107305737	NM_000441.2	NM_000441.2:c.304+1857G>A	\N	\N	\N	44640		Unknown significance	\N	intron_variant	MODIFIER	\N	\N	3.38	0.000229674	gnomad_AF_afr_pass	SLC26A4
1318098	7:107305739:A>T	107305739	NM_000441.2	NM_000441.2:c.304+1859A>T	\N	\N	\N	44640		Unknown significance	\N	intron_variant	MODIFIER	\N	\N	3.422	0.000129634	gnomad_AF_nfe_pass	SLC26A4
1318099	7:107305746:C>T	107305746	NM_000441.2	NM_000441.2:c.304+1866C>T	\N	\N	\N	44640		Unknown significance	\N	intron_variant	MODIFIER	\N	\N	4.121	0.00229832	gnomad_AF_afr_pass	SLC26A4
1318100	7:107305747:G>A	107305747	NM_000441.2	NM_000441.2:c.304+1867G>A	\N	\N	\N	44640		Unknown significance	\N	intron_variant	MODIFIER	\N	\N	0.202	\N	\N	SLC26A4
1318101	7:107305750:G>C	107305750	NM_000441.2	NM_000441.2:c.304+1870G>C	\N	\N	\N	44640		Unknown significance	\N	intron_variant	MODIFIER	\N	\N	0.833	\N	\N	SLC26A4
1318102	7:107305750:GAGA>G	107305750	NM_000441.2	NM_000441.2:c.304+1873_304+1875del	\N	\N	\N	44640		Unknown significance	\N	intron_variant	MODIFIER	\N	\N	\N	\N	\N	SLC26A4
1318103	7:107305753:AAGG>A	107305753	NM_000441.2	NM_000441.2:c.304+1878_304+1880del	\N	\N	\N	44640		Unknown significance	\N	intron_variant	MODIFIER	\N	\N	5.345	6.48256e-05	gnomad_AF_nfe_pass	SLC26A4
1318104	7:107305759:G>A	107305759	NM_000441.2	NM_000441.2:c.304+1879G>A	\N	\N	\N	44640		Unknown significance	\N	intron_variant	MODIFIER	\N	\N	4.026	0.00395334	gnomad_AF_nfe_pass	SLC26A4
1318105	7:107305763:G>A	107305763	NM_000441.2	NM_000441.2:c.304+1883G>A	\N	\N	\N	44640		Unknown significance	\N	intron_variant	MODIFIER	\N	\N	1.51	0.000129651	gnomad_AF_nfe_pass	SLC26A4
1318106	7:107305767:A>G	107305767	NM_000441.2	NM_000441.2:c.304+1887A>G	\N	\N	\N	44640		Unknown significance	\N	intron_variant	MODIFIER	\N	\N	1.062	0.00117925	gnomad_AF_amr_pass	SLC26A4
1318107	7:107305792:T>C	107305792	NM_000441.2	NM_000441.2:c.304+1912T>C	\N	\N	\N	44640		Unknown significance	\N	intron_variant	MODIFIER	\N	\N	7.002	0.000114784	gnomad_AF_afr_pass	SLC26A4
1318108	7:107305799:G>A	107305799	NM_000441.2	NM_000441.2:c.304+1919G>A	\N	\N	\N	44640		Unknown significance	\N	intron_variant	MODIFIER	\N	\N	5.857	6.48004e-05	gnomad_AF_nfe_pass	SLC26A4
1318109	7:107305799:G>C	107305799	NM_000441.2	NM_000441.2:c.304+1919G>C	\N	\N	\N	44640		Unknown significance	\N	intron_variant	MODIFIER	\N	\N	4.934	0.00482204	gnomad_AF_afr_pass	SLC26A4
1318110	7:107305802:T>C	107305802	NM_000441.2	NM_000441.2:c.304+1922T>C	\N	\N	\N	44640		Unknown significance	\N	intron_variant	MODIFIER	\N	\N	3.633	0.000114784	gnomad_AF_afr_pass	SLC26A4
1318111	7:107305810:A>C	107305810	NM_000441.2	NM_000441.2:c.304+1930A>C	\N	\N	\N	44640		Unknown significance	\N	intron_variant	MODIFIER	\N	\N	0.026	6.4834e-05	gnomad_AF_nfe_pass	SLC26A4
1318112	7:107305824:C>T	107305824	NM_000441.2	NM_000441.2:c.304+1944C>T	\N	\N	\N	44640		Unknown significance	\N	intron_variant	MODIFIER	\N	\N	0.04	\N	\N	SLC26A4
1318113	7:107305825:G>A	107305825	NM_000441.2	NM_000441.2:c.304+1945G>A	\N	\N	\N	44640		Unknown significance	\N	intron_variant	MODIFIER	\N	\N	1.402	0.000229779	gnomad_AF_afr_pass	SLC26A4
1318114	7:107305827:G>A	107305827	NM_000441.2	NM_000441.2:c.304+1947G>A	\N	\N	\N	44640		Unknown significance	\N	intron_variant	MODIFIER	\N	\N	2.333	0.000114837	gnomad_AF_afr_pass	SLC26A4
1318115	7:107305835:C>T	107305835	NM_000441.2	NM_000441.2:c.304+1955C>T	\N	\N	\N	44640		Unknown significance	\N	intron_variant	MODIFIER	\N	\N	0.105	0.000804043	gnomad_AF_afr_pass	SLC26A4
1318116	7:107305845:C>T	107305845	NM_000441.2	NM_000441.2:c.304+1965C>T	\N	\N	\N	44640		Unknown significance	\N	intron_variant	MODIFIER	\N	\N	0.842	6.48929e-05	gnomad_AF_nfe_pass	SLC26A4
1318117	7:107305847:G>A	107305847	NM_000441.2	NM_000441.2:c.304+1967G>A	\N	\N	\N	44640		Unknown significance	\N	intron_variant	MODIFIER	\N	\N	0.869	0.00117925	gnomad_AF_amr_pass	SLC26A4
1318118	7:107305861:T>C	107305861	NM_000441.2	NM_000441.2:c.304+1981T>C	\N	\N	\N	44640		Unknown significance	\N	intron_variant	MODIFIER	\N	\N	3.982	0.00068918	gnomad_AF_afr_pass	SLC26A4
1318119	7:107305865:A>C	107305865	NM_000441.2	NM_000441.2:c.304+1985A>C	\N	\N	\N	44640		Unknown significance	\N	intron_variant	MODIFIER	\N	\N	1.97	0	gnomad_AF_afr_pass|gnomad_AF_amr_pass|gnomad_AF_eas_pass|gnomad_AF_nfe_pass	SLC26A4
1318120	7:107305865:A>T	107305865	NM_000441.2	NM_000441.2:c.304+1985A>T	\N	\N	\N	44640		Unknown significance	\N	intron_variant	MODIFIER	\N	\N	2.058	\N	\N	SLC26A4
1318121	7:107305872:C>A	107305872	NM_000441.2	NM_000441.2:c.304+1992C>A	\N	\N	\N	44640		Unknown significance	\N	intron_variant	MODIFIER	\N	\N	2.634	0.0035461	gnomad_AF_amr_pass	SLC26A4
1318122	7:107305888:T>C	107305888	NM_000441.2	NM_000441.2:c.304+2008T>C	\N	\N	\N	44640		Unknown significance	\N	intron_variant	MODIFIER	\N	\N	4.123	0	gnomad_AF_afr_pass|gnomad_AF_amr_pass|gnomad_AF_eas_pass|gnomad_AF_nfe_pass	SLC26A4
1318123	7:107305889:G>T	107305889	NM_000441.2	NM_000441.2:c.304+2009G>T	\N	\N	\N	44640		Unknown significance	\N	intron_variant	MODIFIER	\N	\N	1.844	0.000641026	gnomad_AF_eas_pass	SLC26A4
1318124	7:107305909:G>T	107305909	NM_000441.2	NM_000441.2:c.304+2029G>T	\N	\N	\N	44640		Unknown significance	\N	intron_variant	MODIFIER	\N	\N	2.627	6.48172e-05	gnomad_AF_nfe_pass	SLC26A4
1318125	7:107305927:T>C	107305927	NM_000441.2	NM_000441.2:c.304+2047T>C	\N	\N	\N	44640		Unknown significance	\N	intron_variant	MODIFIER	\N	\N	0.203	\N	\N	SLC26A4
1318126	7:107305942:A>C	107305942	NM_000441.2	NM_000441.2:c.304+2062A>C	\N	\N	\N	44640		Benign	\N	intron_variant	MODIFIER	\N	\N	5.842	0.0134359	gnomad_AF_afr_pass	SLC26A4
1318127	7:107305955:G>T	107305955	NM_000441.2	NM_000441.2:c.304+2075G>T	\N	\N	\N	44640		Unknown significance	\N	intron_variant	MODIFIER	\N	\N	5.263	6.48424e-05	gnomad_AF_nfe_pass	SLC26A4
1318128	7:107305971:C>T	107305971	NM_000441.2	NM_000441.2:c.304+2091C>T	\N	\N	\N	44640		Unknown significance	\N	intron_variant	MODIFIER	\N	\N	0.534	\N	\N	SLC26A4
1318129	7:107305988:C>T	107305988	NM_000441.2	NM_000441.2:c.304+2108C>T	\N	\N	\N	44640		Unknown significance	\N	intron_variant	MODIFIER	\N	\N	3.591	6.48172e-05	gnomad_AF_nfe_pass	SLC26A4
1318130	7:107305998:A>G	107305998	NM_000441.2	NM_000441.2:c.304+2118A>G	\N	\N	\N	44640		Unknown significance	\N	intron_variant	MODIFIER	\N	\N	0.733	0	gnomad_AF_afr_pass|gnomad_AF_amr_pass|gnomad_AF_eas_pass|gnomad_AF_nfe_pass	SLC26A4
1318131	7:107306031:T>G	107306031	NM_000441.2	NM_000441.2:c.304+2151T>G	\N	\N	\N	44640		Unknown significance	\N	intron_variant	MODIFIER	\N	\N	1.994	0.000194401	gnomad_AF_nfe_pass	SLC26A4
1318132	7:107306044:T>C	107306044	NM_000441.2	NM_000441.2:c.304+2164T>C	\N	\N	\N	44640		Unknown significance	\N	intron_variant	MODIFIER	\N	\N	10.71	0.00355831	gnomad_AF_afr_pass	SLC26A4
1318133	7:107306045:C>T	107306045	NM_000441.2	NM_000441.2:c.304+2165C>T	\N	\N	\N	44640		Unknown significance	\N	intron_variant	MODIFIER	\N	\N	8.216	0.000641026	gnomad_AF_eas_pass	SLC26A4
1318134	7:107306061:A>G	107306061	NM_000441.2	NM_000441.2:c.304+2181A>G	\N	\N	\N	44640		Unknown significance	\N	intron_variant	MODIFIER	\N	\N	8.317	6.48088e-05	gnomad_AF_nfe_pass	SLC26A4
1318135	7:107306063:A>G	107306063	NM_000441.2	NM_000441.2:c.304+2183A>G	\N	\N	\N	44640		Unknown significance	\N	intron_variant	MODIFIER	\N	\N	2.852	0.000114758	gnomad_AF_afr_pass	SLC26A4
1318136	7:107306064:T>C	107306064	NM_000441.2	NM_000441.2:c.304+2184T>C	\N	\N	\N	44640		Unknown significance	\N	intron_variant	MODIFIER	\N	\N	1.083	6.48172e-05	gnomad_AF_nfe_pass	SLC26A4
1318137	7:107306066:G>A	107306066	NM_000441.2	NM_000441.2:c.304+2186G>A	\N	\N	\N	44640		Unknown significance	\N	intron_variant	MODIFIER	\N	\N	0.187	0.00259235	gnomad_AF_nfe_pass	SLC26A4
1318138	7:107306080:A>C	107306080	NM_000441.2	NM_000441.2:c.304+2200A>C	\N	\N	\N	44640		Unknown significance	\N	intron_variant	MODIFIER	\N	\N	3.25	\N	\N	SLC26A4
1318139	7:107306082:G>A	107306082	NM_000441.2	NM_000441.2:c.304+2202G>A	\N	\N	\N	44640		Unknown significance	\N	intron_variant	MODIFIER	\N	\N	0.971	6.48256e-05	gnomad_AF_nfe_pass	SLC26A4
1318140	7:107306085:TC>T	107306085	NM_000441.2	NM_000441.2:c.304+2209del	\N	\N	\N	44640		Unknown significance	\N	intron_variant	MODIFIER	\N	\N	0.578	0.000114969	gnomad_AF_afr_pass	SLC26A4
1318141	7:107306096:C>T	107306096	NM_000441.2	NM_000441.2:c.304+2216C>T	\N	\N	\N	44640		Unknown significance	\N	intron_variant	MODIFIER	\N	\N	6.429	0.000805524	gnomad_AF_afr_pass	SLC26A4
1318142	7:107306098:T>C	107306098	NM_000441.2	NM_000441.2:c.304+2218T>C	\N	\N	\N	44640		Unknown significance	\N	intron_variant	MODIFIER	\N	\N	4.387	6.48172e-05	gnomad_AF_nfe_pass	SLC26A4
1318143	7:107306101:A>G	107306101	NM_000441.2	NM_000441.2:c.304+2221A>G	\N	\N	\N	44640		Unknown significance	\N	intron_variant	MODIFIER	\N	\N	0.385	0.000115075	gnomad_AF_afr_pass	SLC26A4
1318144	7:107306102:CA>C	107306102	NM_000441.2	NM_000441.2:c.304+2224del	\N	\N	\N	44640		Benign	\N	intron_variant	MODIFIER	\N	\N	0.812	0.03191	gnomad_AF_afr_pass	SLC26A4
1318145	7:107306119:T>C	107306119	NM_000441.2	NM_000441.2:c.304+2239T>C	\N	\N	\N	44640		Unknown significance	\N	intron_variant	MODIFIER	\N	\N	9.468	6.47836e-05	gnomad_AF_nfe_pass	SLC26A4
1318146	7:107306150:C>T	107306150	NM_000441.2	NM_000441.2:c.304+2270C>T	\N	\N	\N	44640		Benign	\N	intron_variant	MODIFIER	\N	\N	1.895	0.0129676	gnomad_AF_afr_pass	SLC26A4
1318147	7:107306152:A>G	107306152	NM_000441.2	NM_000441.2:c.304+2272A>G	\N	\N	\N	44640		Unknown significance	\N	intron_variant	MODIFIER	\N	\N	2.654	0.000114705	gnomad_AF_afr_pass	SLC26A4
1318148	7:107306153:A>C	107306153	NM_000441.2	NM_000441.2:c.304+2273A>C	\N	\N	\N	44640		Unknown significance	\N	intron_variant	MODIFIER	\N	\N	2.813	6.4792e-05	gnomad_AF_nfe_pass	SLC26A4
1318149	7:107306155:T>C	107306155	NM_000441.2	NM_000441.2:c.304+2275T>C	\N	\N	\N	44640		Unknown significance	\N	intron_variant	MODIFIER	\N	\N	3.287	\N	\N	SLC26A4
1318150	7:107306159:A>C	107306159	NM_000441.2	NM_000441.2:c.304+2279A>C	\N	\N	\N	44640		Unknown significance	\N	intron_variant	MODIFIER	\N	\N	0.629	6.47836e-05	gnomad_AF_nfe_pass	SLC26A4
1318151	7:107306162:G>A	107306162	NM_000441.2	NM_000441.2:c.304+2282G>A	\N	\N	\N	44640		Unknown significance	\N	intron_variant	MODIFIER	\N	\N	0.541	0.00117925	gnomad_AF_amr_pass	SLC26A4
1318152	7:107306168:A>C	107306168	NM_000441.2	NM_000441.2:c.304+2288A>C	\N	\N	\N	44640		Unknown significance	\N	intron_variant	MODIFIER	\N	\N	1.945	0.000573789	gnomad_AF_afr_pass	SLC26A4
1318153	7:107306183:T>C	107306183	NM_000441.2	NM_000441.2:c.304+2303T>C	\N	\N	\N	44640		Unknown significance	\N	intron_variant	MODIFIER	\N	\N	7.299	\N	\N	SLC26A4
1318154	7:107306188:A>G	107306188	NM_000441.2	NM_000441.2:c.304+2308A>G	\N	\N	\N	44640		Unknown significance	\N	intron_variant	MODIFIER	\N	\N	7.14	\N	\N	SLC26A4
1318155	7:107306194:A>G	107306194	NM_000441.2	NM_000441.2:c.304+2314A>G	\N	\N	\N	44640		Unknown significance	\N	intron_variant	MODIFIER	\N	\N	2.097	\N	\N	SLC26A4
1318156	7:107306197:C>G	107306197	NM_000441.2	NM_000441.2:c.304+2317C>G	\N	\N	\N	44640		Unknown significance	\N	intron_variant	MODIFIER	\N	\N	0.607	0.000229516	gnomad_AF_afr_pass	SLC26A4
1318157	7:107306208:G>T	107306208	NM_000441.2	NM_000441.2:c.304+2328G>T	\N	\N	\N	44640		Unknown significance	\N	intron_variant	MODIFIER	\N	\N	0.382	0.000114758	gnomad_AF_afr_pass	SLC26A4
1318158	7:107306210:C>G	107306210	NM_000441.2	NM_000441.2:c.304+2330C>G	\N	\N	\N	44640		Unknown significance	\N	intron_variant	MODIFIER	\N	\N	0.422	0.00192308	gnomad_AF_eas_pass	SLC26A4
1318159	7:107306213:T>C	107306213	NM_000441.2	NM_000441.2:c.304+2333T>C	\N	\N	\N	44640		Unknown significance	\N	intron_variant	MODIFIER	\N	\N	1.606	6.48088e-05	gnomad_AF_nfe_pass	SLC26A4
1318160	7:107306236:G>GA	107306236	NM_000441.2	NM_000441.2:c.304+2362dup	\N	\N	\N	44640		Unknown significance	\N	intron_variant	MODIFIER	\N	\N	3.592	0	gnomad_AF_afr_pass|gnomad_AF_amr_pass|gnomad_AF_eas_pass|gnomad_AF_nfe_pass	SLC26A4
1318161	7:107306242:A>C	107306242	NM_000441.2	NM_000441.2:c.304+2362A>C	\N	\N	\N	44640		Unknown significance	\N	intron_variant	MODIFIER	\N	\N	2.57	0	gnomad_AF_afr_pass|gnomad_AF_amr_pass|gnomad_AF_eas_pass|gnomad_AF_nfe_pass	SLC26A4
1318162	7:107306251:A>G	107306251	NM_000441.2	NM_000441.2:c.304+2371A>G	\N	\N	\N	44640		Unknown significance	\N	intron_variant	MODIFIER	\N	\N	3.273	0.000114732	gnomad_AF_afr_pass	SLC26A4
1318163	7:107306257:C>T	107306257	NM_000441.2	NM_000441.2:c.304+2377C>T	\N	\N	\N	44640		Unknown significance	\N	intron_variant	MODIFIER	\N	\N	1.734	\N	\N	SLC26A4
1318164	7:107306267:C>T	107306267	NM_000441.2	NM_000441.2:c.304+2387C>T	\N	\N	\N	44640		Benign	\N	intron_variant	MODIFIER	\N	\N	0.931	0.255769	gnomad_AF_eas_pass	SLC26A4
1318165	7:107306268:G>A	107306268	NM_000441.2	NM_000441.2:c.304+2388G>A	\N	\N	\N	44640		Unknown significance	\N	intron_variant	MODIFIER	\N	\N	0.346	\N	\N	SLC26A4
1318166	7:107306284:A>T	107306284	NM_000441.2	NM_000441.2:c.304+2404A>T	\N	\N	\N	44640		Unknown significance	\N	intron_variant	MODIFIER	\N	\N	0.789	0.000229568	gnomad_AF_afr_pass	SLC26A4
1318167	7:107306285:C>T	107306285	NM_000441.2	NM_000441.2:c.304+2405C>T	\N	\N	\N	44640		Unknown significance	\N	intron_variant	MODIFIER	\N	\N	0.45	0.000114784	gnomad_AF_afr_pass	SLC26A4
1318168	7:107306291:G>A	107306291	NM_000441.2	NM_000441.2:c.304+2411G>A	\N	\N	\N	44640		Unknown significance	\N	intron_variant	MODIFIER	\N	\N	0.271	6.48004e-05	gnomad_AF_nfe_pass	SLC26A4
1318169	7:107306303:G>A	107306303	NM_000441.2	NM_000441.2:c.304+2423G>A	\N	\N	\N	44640		Unknown significance	\N	intron_variant	MODIFIER	\N	\N	0.237	0.000114784	gnomad_AF_afr_pass	SLC26A4
1318170	7:107306304:G>T	107306304	NM_000441.2	NM_000441.2:c.304+2424G>T	\N	\N	\N	44640		Unknown significance	\N	intron_variant	MODIFIER	\N	\N	2.25	6.48004e-05	gnomad_AF_nfe_pass	SLC26A4
1318171	7:107306308:C>T	107306308	NM_000441.2	NM_000441.2:c.304+2428C>T	\N	\N	\N	44640		Unknown significance	\N	intron_variant	MODIFIER	\N	\N	1.842	6.48004e-05	gnomad_AF_nfe_pass	SLC26A4
1318172	7:107306324:T>C	107306324	NM_000441.2	NM_000441.2:c.304+2444T>C	\N	\N	\N	44640		Unknown significance	\N	intron_variant	MODIFIER	\N	\N	4.254	6.48088e-05	gnomad_AF_nfe_pass	SLC26A4
1318173	7:107306331:T>C	107306331	NM_000441.2	NM_000441.2:c.304+2451T>C	\N	\N	\N	44640		Unknown significance	\N	intron_variant	MODIFIER	\N	\N	3.044	\N	\N	SLC26A4
1318174	7:107306342:C>A	107306342	NM_000441.2	NM_000441.2:c.304+2462C>A	\N	\N	\N	44640		Unknown significance	\N	intron_variant	MODIFIER	\N	\N	0.075	\N	\N	SLC26A4
1318175	7:107306360:C>G	107306360	NM_000441.2	NM_000441.2:c.304+2480C>G	\N	\N	\N	44640		Unknown significance	\N	intron_variant	MODIFIER	\N	\N	10.99	0.00235849	gnomad_AF_amr_pass	SLC26A4
1318176	7:107306361:T>G	107306361	NM_000441.2	NM_000441.2:c.304+2481T>G	\N	\N	\N	44640		Unknown significance	\N	intron_variant	MODIFIER	\N	\N	11.33	\N	\N	SLC26A4
1318177	7:107306364:A>G	107306364	NM_000441.2	NM_000441.2:c.304+2484A>G	\N	\N	\N	44640		Unknown significance	\N	intron_variant	MODIFIER	\N	\N	11.07	0.00192555	gnomad_AF_eas_pass	SLC26A4
1318178	7:107306407:G>T	107306407	NM_000441.2	NM_000441.2:c.304+2527G>T	\N	\N	\N	44640		Unknown significance	\N	intron_variant	MODIFIER	\N	\N	0.084	0.000115022	gnomad_AF_afr_pass	SLC26A4
1318179	7:107306415:A>G	107306415	NM_000441.2	NM_000441.2:c.304+2535A>G	\N	\N	\N	44640		Unknown significance	\N	intron_variant	MODIFIER	\N	\N	1.107	6.48256e-05	gnomad_AF_nfe_pass	SLC26A4
1318180	7:107306421:C>T	107306421	NM_000441.2	NM_000441.2:c.304+2541C>T	\N	\N	\N	44640		Benign	\N	intron_variant	MODIFIER	\N	\N	0.939	0.345285	gnomad_AF_afr_pass	SLC26A4
1318181	7:107306454:T>C	107306454	NM_000441.2	NM_000441.2:c.304+2574T>C	\N	\N	\N	44640		Unknown significance	\N	intron_variant	MODIFIER	\N	\N	3.646	0	gnomad_AF_afr_pass|gnomad_AF_amr_pass|gnomad_AF_eas_pass|gnomad_AF_nfe_pass	SLC26A4
1318182	7:107306464:C>T	107306464	NM_000441.2	NM_000441.2:c.304+2584C>T	\N	\N	\N	44640		Benign	\N	intron_variant	MODIFIER	\N	\N	3.206	0.00849989	gnomad_AF_afr_pass	SLC26A4
1318183	7:107306464:CT>TC	107306464	NM_000441.2	NM_000441.2:c.304+2584_304+2585delinsTC	\N	\N	\N	44640		Unknown significance	\N	intron_variant	MODIFIER	\N	\N	\N	\N	\N	SLC26A4
1318184	7:107306465:T>C	107306465	NM_000441.2	NM_000441.2:c.304+2585T>C	\N	\N	\N	44640		Benign	\N	intron_variant	MODIFIER	\N	\N	3.569	0.00849598	gnomad_AF_afr_pass	SLC26A4
1318185	7:107306474:G>C	107306474	NM_000441.2	NM_000441.2:c.304+2594G>C	\N	\N	\N	44640		Unknown significance	\N	intron_variant	MODIFIER	\N	\N	0.429	0.00298043	gnomad_AF_nfe_pass	SLC26A4
1318186	7:107306483:C>G	107306483	NM_000441.2	NM_000441.2:c.304+2603C>G	\N	\N	\N	44640		Unknown significance	\N	intron_variant	MODIFIER	\N	\N	0.375	0.000917852	gnomad_AF_afr_pass	SLC26A4
1318187	7:107306484:C>A	107306484	NM_000441.2	NM_000441.2:c.304+2604C>A	\N	\N	\N	44640		Unknown significance	\N	intron_variant	MODIFIER	\N	\N	0.325	0.00235849	gnomad_AF_amr_pass	SLC26A4
1318188	7:107306486:T>C	107306486	NM_000441.2	NM_000441.2:c.304+2606T>C	\N	\N	\N	44640		Unknown significance	\N	intron_variant	MODIFIER	\N	\N	0.989	\N	\N	SLC26A4
1318189	7:107306491:A>C	107306491	NM_000441.2	NM_000441.2:c.304+2611A>C	\N	\N	\N	44640		Unknown significance	\N	intron_variant	MODIFIER	\N	\N	6.336	0.00160735	gnomad_AF_afr_pass	SLC26A4
1318190	7:107306492:C>T	107306492	NM_000441.2	NM_000441.2:c.304+2612C>T	\N	\N	\N	44640		Unknown significance	\N	intron_variant	MODIFIER	\N	\N	0.992	0.00236407	gnomad_AF_amr_pass	SLC26A4
1318191	7:107306498:G>A	107306498	NM_000441.2	NM_000441.2:c.304+2618G>A	\N	\N	\N	44640		Benign	\N	intron_variant	MODIFIER	\N	\N	1.057	0.054535	gnomad_AF_afr_pass	SLC26A4
1318192	7:107306503:A>G	107306503	NM_000441.2	NM_000441.2:c.304+2623A>G	\N	\N	\N	44640		Unknown significance	\N	intron_variant	MODIFIER	\N	\N	2.133	0.000229463	gnomad_AF_afr_pass	SLC26A4
1318193	7:107306515:A>C	107306515	NM_000441.2	NM_000441.2:c.304+2635A>C	\N	\N	\N	44640		Unknown significance	\N	intron_variant	MODIFIER	\N	\N	3.04	0.000114758	gnomad_AF_afr_pass	SLC26A4
1318194	7:107306518:T>G	107306518	NM_000441.2	NM_000441.2:c.304+2638T>G	\N	\N	\N	44640		Unknown significance	\N	intron_variant	MODIFIER	\N	\N	8.81	\N	\N	SLC26A4
1318195	7:107306524:C>T	107306524	NM_000441.2	NM_000441.2:c.304+2644C>T	\N	\N	\N	44640		Unknown significance	\N	intron_variant	MODIFIER	\N	\N	6.853	0	gnomad_AF_afr_pass|gnomad_AF_amr_pass|gnomad_AF_eas_pass|gnomad_AF_nfe_pass	SLC26A4
1318196	7:107306530:G>A	107306530	NM_000441.2	NM_000441.2:c.304+2650G>A	\N	\N	\N	44640		Unknown significance	\N	intron_variant	MODIFIER	\N	\N	3.827	\N	\N	SLC26A4
1318197	7:107306535:T>C	107306535	NM_000441.2	NM_000441.2:c.304+2655T>C	\N	\N	\N	44640		Unknown significance	\N	intron_variant	MODIFIER	\N	\N	2.667	0.000229621	gnomad_AF_afr_pass	SLC26A4
1318198	7:107306547:T>G	107306547	NM_000441.2	NM_000441.2:c.304+2667T>G	\N	\N	\N	44640		Unknown significance	\N	intron_variant	MODIFIER	\N	\N	2.238	6.48088e-05	gnomad_AF_nfe_pass	SLC26A4
1318199	7:107306552:A>C	107306552	NM_000441.2	NM_000441.2:c.304+2672A>C	\N	\N	\N	44640		Unknown significance	\N	intron_variant	MODIFIER	\N	\N	4.468	\N	\N	SLC26A4
1318200	7:107306555:G>A	107306555	NM_000441.2	NM_000441.2:c.304+2675G>A	\N	\N	\N	44640		Benign	\N	intron_variant	MODIFIER	\N	\N	2.736	0.00700184	gnomad_AF_afr_pass	SLC26A4
1318201	7:107306558:A>C	107306558	NM_000441.2	NM_000441.2:c.304+2678A>C	\N	\N	\N	44640		Unknown significance	\N	intron_variant	MODIFIER	\N	\N	1.468	0.000229516	gnomad_AF_afr_pass	SLC26A4
1318202	7:107306559:G>A	107306559	NM_000441.2	NM_000441.2:c.304+2679G>A	\N	\N	\N	44640		Unknown significance	\N	intron_variant	MODIFIER	\N	\N	3.866	0.00114758	gnomad_AF_afr_pass	SLC26A4
1318203	7:107306569:T>G	107306569	NM_000441.2	NM_000441.2:c.304+2689T>G	\N	\N	\N	44640		Unknown significance	\N	intron_variant	MODIFIER	\N	\N	11.63	0.000114784	gnomad_AF_afr_pass	SLC26A4
1318204	7:107306573:A>T	107306573	NM_000441.2	NM_000441.2:c.304+2693A>T	\N	\N	\N	44640		Unknown significance	\N	intron_variant	MODIFIER	\N	\N	4.471	6.4792e-05	gnomad_AF_nfe_pass	SLC26A4
1318205	7:107306609:A>G	107306609	NM_000441.2	NM_000441.2:c.304+2729A>G	\N	\N	\N	44640		Unknown significance	\N	intron_variant	MODIFIER	\N	\N	2.825	0.00117925	gnomad_AF_amr_pass	SLC26A4
1318206	7:107306636:T>C	107306636	NM_000441.2	NM_000441.2:c.304+2756T>C	\N	\N	\N	44640		Unknown significance	\N	intron_variant	MODIFIER	\N	\N	2.603	\N	\N	SLC26A4
1318207	7:107306639:A>G	107306639	NM_000441.2	NM_000441.2:c.304+2759A>G	\N	\N	\N	44640		Unknown significance	\N	intron_variant	MODIFIER	\N	\N	0.361	0.000229674	gnomad_AF_afr_pass	SLC26A4
1318208	7:107306640:A>G	107306640	NM_000441.2	NM_000441.2:c.304+2760A>G	\N	\N	\N	44640		Unknown significance	\N	intron_variant	MODIFIER	\N	\N	1.823	\N	\N	SLC26A4
1318209	7:107306665:CTTTATT>C	107306665	NM_000441.2	NM_000441.2:c.304+2791_304+2796del	\N	\N	\N	44640		Unknown significance	\N	intron_variant	MODIFIER	\N	\N	4.71	0.000229727	gnomad_AF_afr_pass	SLC26A4
1318210	7:107306676:TA>T	107306676	NM_000441.2	NM_000441.2:c.304+2797del	\N	\N	\N	44640		Unknown significance	\N	intron_variant	MODIFIER	\N	\N	6.51	0	gnomad_AF_afr_pass|gnomad_AF_amr_pass|gnomad_AF_eas_pass|gnomad_AF_nfe_pass	SLC26A4
1318211	7:107306677:AT>A	107306677	NM_000441.2	NM_000441.2:c.304+2804del	\N	\N	\N	44640		Unknown significance	\N	intron_variant	MODIFIER	\N	\N	6.579	6.49182e-05	gnomad_AF_nfe_pass	SLC26A4
1318212	7:107306678:T>A	107306678	NM_000441.2	NM_000441.2:c.304+2798T>A	\N	\N	\N	44640		Unknown significance	\N	intron_variant	MODIFIER	\N	\N	8.012	\N	\N	SLC26A4
1318213	7:107306689:C>G	107306689	NM_000441.2	NM_000441.2:c.304+2809C>G	\N	\N	\N	44640		Unknown significance	\N	intron_variant	MODIFIER	\N	\N	0.769	0.000345066	gnomad_AF_afr_pass	SLC26A4
1318214	7:107306690:A>G	107306690	NM_000441.2	NM_000441.2:c.304+2810A>G	\N	\N	\N	44640		Unknown significance	\N	intron_variant	MODIFIER	\N	\N	5.165	6.49519e-05	gnomad_AF_nfe_pass	SLC26A4
1318215	7:107306693:G>T	107306693	NM_000441.2	NM_000441.2:c.304+2813G>T	\N	\N	\N	44640		Unknown significance	\N	intron_variant	MODIFIER	\N	\N	2.545	0.000641026	gnomad_AF_eas_pass	SLC26A4
1318216	7:107306694:TC>T	107306694	NM_000441.2	NM_000441.2:c.304+2815del	\N	\N	\N	44640		Unknown significance	\N	intron_variant	MODIFIER	\N	\N	1.989	0.000641026	gnomad_AF_eas_pass	SLC26A4
1318217	7:107306701:C>T	107306701	NM_000441.2	NM_000441.2:c.304+2821C>T	\N	\N	\N	44640		Unknown significance	\N	intron_variant	MODIFIER	\N	\N	0.5	\N	\N	SLC26A4
1318218	7:107306707:C>T	107306707	NM_000441.2	NM_000441.2:c.304+2827C>T	\N	\N	\N	44640		Unknown significance	\N	intron_variant	MODIFIER	\N	\N	1.06	0.00482094	gnomad_AF_afr_pass	SLC26A4
1318219	7:107306708:G>A	107306708	NM_000441.2	NM_000441.2:c.304+2828G>A	\N	\N	\N	44640		Unknown significance	\N	intron_variant	MODIFIER	\N	\N	0.095	0.000114916	gnomad_AF_afr_pass	SLC26A4
1318220	7:107306710:A>C	107306710	NM_000441.2	NM_000441.2:c.304+2830A>C	\N	\N	\N	44640		Unknown significance	\N	intron_variant	MODIFIER	\N	\N	0.888	\N	\N	SLC26A4
1318221	7:107306718:G>A	107306718	NM_000441.2	NM_000441.2:c.304+2838G>A	\N	\N	\N	44640		Unknown significance	\N	intron_variant	MODIFIER	\N	\N	0.302	0.00012982	gnomad_AF_nfe_pass	SLC26A4
1318222	7:107306733:C>T	107306733	NM_000441.2	NM_000441.2:c.304+2853C>T	\N	\N	\N	44640		Unknown significance	\N	intron_variant	MODIFIER	\N	\N	0.268	0	gnomad_AF_afr_pass|gnomad_AF_amr_pass|gnomad_AF_eas_pass|gnomad_AF_nfe_pass	SLC26A4
1318223	7:107306745:C>G	107306745	NM_000441.2	NM_000441.2:c.304+2865C>G	\N	\N	\N	44640		Unknown significance	\N	intron_variant	MODIFIER	\N	\N	0.187	6.48929e-05	gnomad_AF_nfe_pass	SLC26A4
1318224	7:107306749:C>G	107306749	NM_000441.2	NM_000441.2:c.304+2869C>G	\N	\N	\N	44640		Benign	\N	intron_variant	MODIFIER	\N	\N	0.759	0.0134421	gnomad_AF_afr_pass	SLC26A4
1318225	7:107306755:C>A	107306755	NM_000441.2	NM_000441.2:c.304+2875C>A	\N	\N	\N	44640		Unknown significance	\N	intron_variant	MODIFIER	\N	\N	1.067	\N	\N	SLC26A4
1318226	7:107306789:C>T	107306789	NM_000441.2	NM_000441.2:c.304+2909C>T	\N	\N	\N	44640		Unknown significance	\N	intron_variant	MODIFIER	\N	\N	4.462	0.000114784	gnomad_AF_afr_pass	SLC26A4
1318227	7:107306790:G>A	107306790	NM_000441.2	NM_000441.2:c.304+2910G>A	\N	\N	\N	44640		Unknown significance	\N	intron_variant	MODIFIER	\N	\N	1.307	0.00118203	gnomad_AF_amr_pass	SLC26A4
1318228	7:107306790:G>T	107306790	NM_000441.2	NM_000441.2:c.304+2910G>T	\N	\N	\N	44640		Unknown significance	\N	intron_variant	MODIFIER	\N	\N	0.934	6.49351e-05	gnomad_AF_nfe_pass	SLC26A4
1318229	7:107306806:A>G	107306806	NM_000441.2	NM_000441.2:c.304+2926A>G	\N	\N	\N	44640		Unknown significance	\N	intron_variant	MODIFIER	\N	\N	13.59	0.000642674	gnomad_AF_eas_pass	SLC26A4
1318230	7:107306806:A>T	107306806	NM_000441.2	NM_000441.2:c.304+2926A>T	\N	\N	\N	44640		Unknown significance	\N	intron_variant	MODIFIER	\N	\N	13.48	0.000229621	gnomad_AF_afr_pass	SLC26A4
1318231	7:107306807:C>A	107306807	NM_000441.2	NM_000441.2:c.304+2927C>A	\N	\N	\N	44640		Unknown significance	\N	intron_variant	MODIFIER	\N	\N	13.32	0.000129735	gnomad_AF_nfe_pass	SLC26A4
1318232	7:107306809:G>A	107306809	NM_000441.2	NM_000441.2:c.304+2929G>A	\N	\N	\N	44640		Unknown significance	\N	intron_variant	MODIFIER	\N	\N	14.38	\N	\N	SLC26A4
1318233	7:107306814:G>T	107306814	NM_000441.2	NM_000441.2:c.304+2934G>T	\N	\N	\N	44640		Unknown significance	\N	intron_variant	MODIFIER	\N	\N	15.1	0	gnomad_AF_afr_pass|gnomad_AF_amr_pass|gnomad_AF_eas_pass|gnomad_AF_nfe_pass	SLC26A4
1318234	7:107306817:C>T	107306817	NM_000441.2	NM_000441.2:c.304+2937C>T	\N	\N	\N	44640		Unknown significance	\N	intron_variant	MODIFIER	\N	\N	15.69	0.00011489	gnomad_AF_afr_pass	SLC26A4
1318235	7:107306822:A>G	107306822	NM_000441.2	NM_000441.2:c.304+2942A>G	\N	\N	\N	44640		Unknown significance	\N	intron_variant	MODIFIER	\N	\N	16.64	0.00117925	gnomad_AF_amr_pass	SLC26A4
1318236	7:107306824:G>T	107306824	NM_000441.2	NM_000441.2:c.304+2944G>T	\N	\N	\N	44640		Benign	\N	intron_variant	MODIFIER	\N	\N	16.05	0.203567	gnomad_AF_afr_pass	SLC26A4
1318237	7:107306825:C>A	107306825	NM_000441.2	NM_000441.2:c.304+2945C>A	\N	\N	\N	44640		Unknown significance	\N	intron_variant	MODIFIER	\N	\N	15.99	0.000194578	gnomad_AF_nfe_pass	SLC26A4
1318238	7:107306839:G>A	107306839	NM_000441.2	NM_000441.2:c.304+2959G>A	\N	\N	\N	44640		Unknown significance	\N	intron_variant	MODIFIER	\N	\N	11.73	0.000115048	gnomad_AF_afr_pass	SLC26A4
1318239	7:107306839:G>C	107306839	NM_000441.2	NM_000441.2:c.304+2959G>C	\N	\N	\N	44640		Unknown significance	\N	intron_variant	MODIFIER	\N	\N	11.25	0.00117925	gnomad_AF_amr_pass	SLC26A4
1318240	7:107306841:A>AT	107306841	NM_000441.2	NM_000441.2:c.304+2967dup	\N	\N	\N	44640		Unknown significance	\N	intron_variant	MODIFIER	\N	\N	12.48	\N	\N	SLC26A4
1318241	7:107306849:T>C	107306849	NM_000441.2	NM_000441.2:c.304+2969T>C	\N	\N	\N	44640		Benign	\N	intron_variant	MODIFIER	\N	\N	12.32	0.0672501	gnomad_AF_afr_pass	SLC26A4
1318242	7:107306854:A>G	107306854	NM_000441.2	NM_000441.2:c.304+2974A>G	\N	\N	\N	44640		Unknown significance	\N	intron_variant	MODIFIER	\N	\N	12.23	0.000114943	gnomad_AF_afr_pass	SLC26A4
1318243	7:107306859:GT>G	107306859	NM_000441.2	NM_000441.2:c.304+2982del	\N	\N	\N	44640		Unknown significance	\N	intron_variant	MODIFIER	\N	\N	12.51	0.00155642	gnomad_AF_nfe_pass	SLC26A4
1318244	7:107306869:G>T	107306869	NM_000441.2	NM_000441.2:c.304+2989G>T	\N	\N	\N	44640		Unknown significance	\N	intron_variant	MODIFIER	\N	\N	12.55	0.00011489	gnomad_AF_afr_pass	SLC26A4
1318245	7:107306899:T>C	107306899	NM_000441.2	NM_000441.2:c.304+3019T>C	\N	\N	\N	44640		Benign	\N	intron_variant	MODIFIER	\N	\N	5.284	0.297419	gnomad_AF_eas_pass	SLC26A4
1318246	7:107306905:T>A	107306905	NM_000441.2	NM_000441.2:c.304+3025T>A	\N	\N	\N	44640		Unknown significance	\N	intron_variant	MODIFIER	\N	\N	0.312	6.4834e-05	gnomad_AF_nfe_pass	SLC26A4
1318247	7:107306909:T>A	107306909	NM_000441.2	NM_000441.2:c.304+3029T>A	\N	\N	\N	44640		Unknown significance	\N	intron_variant	MODIFIER	\N	\N	2.311	\N	\N	SLC26A4
1318248	7:107306910:G>T	107306910	NM_000441.2	NM_000441.2:c.304+3030G>T	\N	\N	\N	44640		Benign	\N	intron_variant	MODIFIER	\N	\N	1.131	0.00869001	gnomad_AF_nfe_pass	SLC26A4
1318249	7:107306918:C>T	107306918	NM_000441.2	NM_000441.2:c.304+3038C>T	\N	\N	\N	44640		Unknown significance	\N	intron_variant	MODIFIER	\N	\N	0.211	0.000344511	gnomad_AF_afr_pass	SLC26A4
1318250	7:107306930:G>T	107306930	NM_000441.2	NM_000441.2:c.304+3050G>T	\N	\N	\N	44640		Unknown significance	\N	intron_variant	MODIFIER	\N	\N	0.01	0.000194477	gnomad_AF_nfe_pass	SLC26A4
1318251	7:107306931:T>G	107306931	NM_000441.2	NM_000441.2:c.304+3051T>G	\N	\N	\N	44640		Unknown significance	\N	intron_variant	MODIFIER	\N	\N	1.646	\N	\N	SLC26A4
1318252	7:107306937:G>A	107306937	NM_000441.2	NM_000441.2:c.304+3057G>A	\N	\N	\N	44640		Unknown significance	\N	intron_variant	MODIFIER	\N	\N	0.894	0.000114811	gnomad_AF_afr_pass	SLC26A4
1318253	7:107306957:G>A	107306957	NM_000441.2	NM_000441.2:c.304+3077G>A	\N	\N	\N	44640		Unknown significance	\N	intron_variant	MODIFIER	\N	\N	0.196	0.000114837	gnomad_AF_afr_pass	SLC26A4
1318254	7:107306975:A>G	107306975	NM_000441.2	NM_000441.2:c.304+3095A>G	\N	\N	\N	44640		Unknown significance	\N	intron_variant	MODIFIER	\N	\N	7.479	6.48424e-05	gnomad_AF_nfe_pass	SLC26A4
1318255	7:107306979:C>T	107306979	NM_000441.2	NM_000441.2:c.304+3099C>T	\N	\N	\N	44640		Unknown significance	\N	intron_variant	MODIFIER	\N	\N	5.069	6.49266e-05	gnomad_AF_nfe_pass	SLC26A4
1318256	7:107306992:A>G	107306992	NM_000441.2	NM_000441.2:c.304+3112A>G	\N	\N	\N	44640		Unknown significance	\N	intron_variant	MODIFIER	\N	\N	1.342	0.00427849	gnomad_AF_nfe_pass	SLC26A4
1318257	7:107306994:T>C	107306994	NM_000441.2	NM_000441.2:c.304+3114T>C	\N	\N	\N	44640		Unknown significance	\N	intron_variant	MODIFIER	\N	\N	1.618	\N	\N	SLC26A4
1318258	7:107306996:G>A	107306996	NM_000441.2	NM_000441.2:c.304+3116G>A	\N	\N	\N	44640		Unknown significance	\N	intron_variant	MODIFIER	\N	\N	0.076	\N	\N	SLC26A4
1318259	7:107307024:A>C	107307024	NM_000441.2	NM_000441.2:c.304+3144A>C	\N	\N	\N	44640		Unknown significance	\N	intron_variant	MODIFIER	\N	\N	7.012	\N	\N	SLC26A4
1318260	7:107307031:T>C	107307031	NM_000441.2	NM_000441.2:c.304+3151T>C	\N	\N	\N	44640		Unknown significance	\N	intron_variant	MODIFIER	\N	\N	6.193	0.000129803	gnomad_AF_nfe_pass	SLC26A4
1318261	7:107307040:A>G	107307040	NM_000441.2	NM_000441.2:c.304+3160A>G	\N	\N	\N	44640		Unknown significance	\N	intron_variant	MODIFIER	\N	\N	2.738	6.48004e-05	gnomad_AF_nfe_pass	SLC26A4
1318262	7:107307050:A>G	107307050	NM_000441.2	NM_000441.2:c.304+3170A>G	\N	\N	\N	44640		Unknown significance	\N	intron_variant	MODIFIER	\N	\N	0.366	0.000229727	gnomad_AF_afr_pass	SLC26A4
1318263	7:107307052:G>A	107307052	NM_000441.2	NM_000441.2:c.304+3172G>A	\N	\N	\N	44640		Unknown significance	\N	intron_variant	MODIFIER	\N	\N	1.563	\N	\N	SLC26A4
1318264	7:107307054:A>G	107307054	NM_000441.2	NM_000441.2:c.304+3174A>G	\N	\N	\N	44640		Unknown significance	\N	intron_variant	MODIFIER	\N	\N	1.058	6.48088e-05	gnomad_AF_nfe_pass	SLC26A4
1318265	7:107307056:A>G	107307056	NM_000441.2	NM_000441.2:c.304+3176A>G	\N	\N	\N	44640		Unknown significance	\N	intron_variant	MODIFIER	\N	\N	0.839	0.000114758	gnomad_AF_afr_pass	SLC26A4
1318266	7:107307061:C>T	107307061	NM_000441.2	NM_000441.2:c.304+3181C>T	\N	\N	\N	44640		Unknown significance	\N	intron_variant	MODIFIER	\N	\N	1.51	\N	\N	SLC26A4
1318267	7:107307063:T>A	107307063	NM_000441.2	NM_000441.2:c.304+3183T>A	\N	\N	\N	44640		Unknown significance	\N	intron_variant	MODIFIER	\N	\N	0.841	0	gnomad_AF_afr_pass|gnomad_AF_amr_pass|gnomad_AF_eas_pass|gnomad_AF_nfe_pass	SLC26A4
1318268	7:107307067:A>G	107307067	NM_000441.2	NM_000441.2:c.304+3187A>G	\N	\N	\N	44640		Unknown significance	\N	intron_variant	MODIFIER	\N	\N	2.075	0.000803121	gnomad_AF_afr_pass	SLC26A4
1318269	7:107307074:G>GA	107307074	NM_000441.2	NM_000441.2:c.304+3201dup	\N	\N	\N	44640		Unknown significance	\N	intron_variant	MODIFIER	\N	\N	9.66	0.000641849	gnomad_AF_eas_pass	SLC26A4
1318270	7:107307079:A>G	107307079	NM_000441.2	NM_000441.2:c.304+3199A>G	\N	\N	\N	44640		Unknown significance	\N	intron_variant	MODIFIER	\N	\N	8.968	6.4792e-05	gnomad_AF_nfe_pass	SLC26A4
1318271	7:107307095:A>G	107307095	NM_000441.2	NM_000441.2:c.304+3215A>G	\N	\N	\N	44640		Unknown significance	\N	intron_variant	MODIFIER	\N	\N	12.52	0.00117925	gnomad_AF_amr_pass	SLC26A4
1318272	7:107307107:G>A	107307107	NM_000441.2	NM_000441.2:c.304+3227G>A	\N	\N	\N	44640		Unknown significance	\N	intron_variant	MODIFIER	\N	\N	11.43	0.000641026	gnomad_AF_eas_pass	SLC26A4
1318273	7:107307121:A>G	107307121	NM_000441.2	NM_000441.2:c.304+3241A>G	\N	\N	\N	44640		Benign	\N	intron_variant	MODIFIER	\N	\N	1.248	0.00707547	gnomad_AF_amr_pass	SLC26A4
1318274	7:107307124:C>T	107307124	NM_000441.2	NM_000441.2:c.304+3244C>T	\N	\N	\N	44640		Unknown significance	\N	intron_variant	MODIFIER	\N	\N	1.71	0.00149118	gnomad_AF_nfe_pass	SLC26A4
1318275	7:107307128:G>C	107307128	NM_000441.2	NM_000441.2:c.304+3248G>C	\N	\N	\N	44640		Unknown significance	\N	intron_variant	MODIFIER	\N	\N	8.473	0.000114784	gnomad_AF_afr_pass	SLC26A4
1318276	7:107307130:A>G	107307130	NM_000441.2	NM_000441.2:c.304+3250A>G	\N	\N	\N	44640		Benign	\N	intron_variant	MODIFIER	\N	\N	7.58	0.0146958	gnomad_AF_afr_pass	SLC26A4
1318277	7:107307146:G>A	107307146	NM_000441.2	NM_000441.2:c.304+3266G>A	\N	\N	\N	44640		Unknown significance	\N	intron_variant	MODIFIER	\N	\N	0.033	\N	\N	SLC26A4
1318278	7:107307160:G>A	107307160	NM_000441.2	NM_000441.2:c.304+3280G>A	\N	\N	\N	44640		Unknown significance	\N	intron_variant	MODIFIER	\N	\N	1.006	6.48256e-05	gnomad_AF_nfe_pass	SLC26A4
1318279	7:107307177:G>C	107307177	NM_000441.2	NM_000441.2:c.304+3297G>C	\N	\N	\N	44640		Unknown significance	\N	intron_variant	MODIFIER	\N	\N	2.033	0.000229568	gnomad_AF_afr_pass	SLC26A4
1318280	7:107307204:A>C	107307204	NM_000441.2	NM_000441.2:c.304+3324A>C	\N	\N	\N	44640		Unknown significance	\N	intron_variant	MODIFIER	\N	\N	5.173	0.000114863	gnomad_AF_afr_pass	SLC26A4
1318281	7:107307206:C>T	107307206	NM_000441.2	NM_000441.2:c.304+3326C>T	\N	\N	\N	44640		Benign	\N	intron_variant	MODIFIER	\N	\N	0.929	0.330558	gnomad_AF_nfe_pass	SLC26A4
1318282	7:107307207:T>C	107307207	NM_000441.2	NM_000441.2:c.304+3327T>C	\N	\N	\N	44640		Unknown significance	\N	intron_variant	MODIFIER	\N	\N	1.514	\N	\N	SLC26A4
1318283	7:107307212:C>T	107307212	NM_000441.2	NM_000441.2:c.304+3332C>T	\N	\N	\N	44640		Unknown significance	\N	intron_variant	MODIFIER	\N	\N	1.415	0.000114811	gnomad_AF_afr_pass	SLC26A4
1318284	7:107307250:T>C	107307250	NM_000441.2	NM_000441.2:c.304+3370T>C	\N	\N	\N	44640		Unknown significance	\N	intron_variant	MODIFIER	\N	\N	6.367	6.48761e-05	gnomad_AF_nfe_pass	SLC26A4
1318285	7:107307259:G>A	107307259	NM_000441.2	NM_000441.2:c.304+3379G>A	\N	\N	\N	44640		Unknown significance	\N	intron_variant	MODIFIER	\N	\N	4.499	0.00235849	gnomad_AF_amr_pass	SLC26A4
1318286	7:107307262:T>C	107307262	NM_000441.2	NM_000441.2:c.304+3382T>C	\N	\N	\N	44640		Benign	\N	intron_variant	MODIFIER	\N	\N	5.932	0.00770218	gnomad_AF_eas_pass	SLC26A4
1318287	7:107307273:T>C	107307273	NM_000441.2	NM_000441.2:c.304+3393T>C	\N	\N	\N	44640		Unknown significance	\N	intron_variant	MODIFIER	\N	\N	6.663	\N	\N	SLC26A4
1318288	7:107307290:A>G	107307290	NM_000441.2	NM_000441.2:c.304+3410A>G	\N	\N	\N	44640		Unknown significance	\N	intron_variant	MODIFIER	\N	\N	0.837	\N	\N	SLC26A4
1318289	7:107307295:C>T	107307295	NM_000441.2	NM_000441.2:c.304+3415C>T	\N	\N	\N	44640		Unknown significance	\N	intron_variant	MODIFIER	\N	\N	1.241	\N	\N	SLC26A4
1318290	7:107307299:A>T	107307299	NM_000441.2	NM_000441.2:c.304+3419A>T	\N	\N	\N	44640		Unknown significance	\N	intron_variant	MODIFIER	\N	\N	2.746	6.48845e-05	gnomad_AF_nfe_pass	SLC26A4
1318291	7:107307304:A>T	107307304	NM_000441.2	NM_000441.2:c.304+3424A>T	\N	\N	\N	44640		Unknown significance	\N	intron_variant	MODIFIER	\N	\N	4.38	6.48508e-05	gnomad_AF_nfe_pass	SLC26A4
1318292	7:107307311:G>A	107307311	NM_000441.2	NM_000441.2:c.304+3431G>A	\N	\N	\N	44640		Unknown significance	\N	intron_variant	MODIFIER	\N	\N	5.708	\N	\N	SLC26A4
1318293	7:107307317:T>A	107307317	NM_000441.2	NM_000441.2:c.304+3437T>A	\N	\N	\N	44640		Unknown significance	\N	intron_variant	MODIFIER	\N	\N	1.005	0.000114811	gnomad_AF_afr_pass	SLC26A4
1318294	7:107307342:G>C	107307342	NM_000441.2	NM_000441.2:c.304+3462G>C	\N	\N	\N	44640		Unknown significance	\N	intron_variant	MODIFIER	\N	\N	0.228	0.000114784	gnomad_AF_afr_pass	SLC26A4
1318295	7:107307345:A>C	107307345	NM_000441.2	NM_000441.2:c.304+3465A>C	\N	\N	\N	44640		Unknown significance	\N	intron_variant	MODIFIER	\N	\N	1.889	\N	\N	SLC26A4
1318296	7:107307362:G>A	107307362	NM_000441.2	NM_000441.2:c.304+3482G>A	\N	\N	\N	44640		Unknown significance	\N	intron_variant	MODIFIER	\N	\N	3.323	0	gnomad_AF_afr_pass|gnomad_AF_amr_pass|gnomad_AF_eas_pass|gnomad_AF_nfe_pass	SLC26A4
1318297	7:107307373:T>G	107307373	NM_000441.2	NM_000441.2:c.304+3493T>G	\N	\N	\N	44640		Unknown significance	\N	intron_variant	MODIFIER	\N	\N	1.027	0.000114758	gnomad_AF_afr_pass	SLC26A4
1318298	7:107307385:A>G	107307385	NM_000441.2	NM_000441.2:c.304+3505A>G	\N	\N	\N	44640		Benign	\N	intron_variant	MODIFIER	\N	\N	1.038	0.00758263	gnomad_AF_nfe_pass	SLC26A4
1318299	7:107307393:G>A	107307393	NM_000441.2	NM_000441.2:c.304+3513G>A	\N	\N	\N	44640		Unknown significance	\N	intron_variant	MODIFIER	\N	\N	2.639	0	gnomad_AF_afr_pass|gnomad_AF_amr_pass|gnomad_AF_eas_pass|gnomad_AF_nfe_pass	SLC26A4
1318300	7:107307402:G>A	107307402	NM_000441.2	NM_000441.2:c.304+3522G>A	\N	\N	\N	44640		Unknown significance	\N	intron_variant	MODIFIER	\N	\N	1.454	0.000689022	gnomad_AF_afr_pass	SLC26A4
1318301	7:107307407:T>C	107307407	NM_000441.2	NM_000441.2:c.304+3527T>C	\N	\N	\N	44640		Unknown significance	\N	intron_variant	MODIFIER	\N	\N	8.079	0.000641026	gnomad_AF_eas_pass	SLC26A4
1318302	7:107307417:C>G	107307417	NM_000441.2	NM_000441.2:c.304+3537C>G	\N	\N	\N	44640		Unknown significance	\N	intron_variant	MODIFIER	\N	\N	0.364	\N	\N	SLC26A4
1318303	7:107307431:A>G	107307431	NM_000441.2	NM_000441.2:c.304+3551A>G	\N	\N	\N	44640		Unknown significance	\N	intron_variant	MODIFIER	\N	\N	0.452	\N	\N	SLC26A4
1318304	7:107307431:A>T	107307431	NM_000441.2	NM_000441.2:c.304+3551A>T	\N	\N	\N	44640		Unknown significance	\N	intron_variant	MODIFIER	\N	\N	0.407	\N	\N	SLC26A4
1318305	7:107307432:C>A	107307432	NM_000441.2	NM_000441.2:c.304+3552C>A	\N	\N	\N	44640		Unknown significance	\N	intron_variant	MODIFIER	\N	\N	0.588	6.47836e-05	gnomad_AF_nfe_pass	SLC26A4
1318306	7:107307456:T>C	107307456	NM_000441.2	NM_000441.2:c.304+3576T>C	\N	\N	\N	44640		Unknown significance	\N	intron_variant	MODIFIER	\N	\N	3.982	\N	\N	SLC26A4
1318307	7:107307458:A>C	107307458	NM_000441.2	NM_000441.2:c.304+3578A>C	\N	\N	\N	44640		Unknown significance	\N	intron_variant	MODIFIER	\N	\N	2.588	0.00275482	gnomad_AF_afr_pass	SLC26A4
1318308	7:107307467:T>G	107307467	NM_000441.2	NM_000441.2:c.304+3587T>G	\N	\N	\N	44640		Unknown significance	\N	intron_variant	MODIFIER	\N	\N	4.567	0.000129668	gnomad_AF_nfe_pass	SLC26A4
1318309	7:107307491:C>T	107307491	NM_000441.2	NM_000441.2:c.304+3611C>T	\N	\N	\N	44640		Unknown significance	\N	intron_variant	MODIFIER	\N	\N	1.796	\N	\N	SLC26A4
1318310	7:107307492:G>A	107307492	NM_000441.2	NM_000441.2:c.304+3612G>A	\N	\N	\N	44640		Unknown significance	\N	intron_variant	MODIFIER	\N	\N	0.375	0.000114784	gnomad_AF_afr_pass	SLC26A4
1318311	7:107307493:G>C	107307493	NM_000441.2	NM_000441.2:c.304+3613G>C	\N	\N	\N	44640		Unknown significance	\N	intron_variant	MODIFIER	\N	\N	0.462	\N	\N	SLC26A4
1318312	7:107307498:A>T	107307498	NM_000441.2	NM_000441.2:c.304+3618A>T	\N	\N	\N	44640		Unknown significance	\N	intron_variant	MODIFIER	\N	\N	5.271	0.000114811	gnomad_AF_afr_pass	SLC26A4
1318313	7:107307532:G>A	107307532	NM_000441.2	NM_000441.2:c.304+3652G>A	\N	\N	\N	44640		Unknown significance	\N	intron_variant	MODIFIER	\N	\N	12.99	0.00117925	gnomad_AF_amr_pass	SLC26A4
1318314	7:107307537:G>C	107307537	NM_000441.2	NM_000441.2:c.304+3657G>C	\N	\N	\N	44640		Unknown significance	\N	intron_variant	MODIFIER	\N	\N	9.846	\N	\N	SLC26A4
1318315	7:107307554:G>A	107307554	NM_000441.2	NM_000441.2:c.304+3674G>A	\N	\N	\N	44640		Unknown significance	\N	intron_variant	MODIFIER	\N	\N	13.32	0.000344511	gnomad_AF_afr_pass	SLC26A4
1318316	7:107307575:A>G	107307575	NM_000441.2	NM_000441.2:c.304+3695A>G	\N	\N	\N	44640		Unknown significance	\N	intron_variant	MODIFIER	\N	\N	4.469	\N	\N	SLC26A4
1318317	7:107307576:T>C	107307576	NM_000441.2	NM_000441.2:c.304+3696T>C	\N	\N	\N	44640		Unknown significance	\N	intron_variant	MODIFIER	\N	\N	6.252	\N	\N	SLC26A4
1318318	7:107307586:T>C	107307586	NM_000441.2	NM_000441.2:c.304+3706T>C	\N	\N	\N	44640		Benign	\N	intron_variant	MODIFIER	\N	\N	9.97	0.00540727	gnomad_AF_afr_pass	SLC26A4
1318319	7:107307592:C>T	107307592	NM_000441.2	NM_000441.2:c.304+3712C>T	\N	\N	\N	44640		Unknown significance	\N	intron_variant	MODIFIER	\N	\N	1.235	0.000804043	gnomad_AF_afr_pass	SLC26A4
1318320	7:107307618:T>C	107307618	NM_000441.2	NM_000441.2:c.304+3738T>C	\N	\N	\N	44640		Unknown significance	\N	intron_variant	MODIFIER	\N	\N	4.393	0.000641026	gnomad_AF_eas_pass	SLC26A4
1318321	7:107307630:A>C	107307630	NM_000441.2	NM_000441.2:c.304+3750A>C	\N	\N	\N	44640		Unknown significance	\N	intron_variant	MODIFIER	\N	\N	4.877	\N	\N	SLC26A4
1318322	7:107307632:G>A	107307632	NM_000441.2	NM_000441.2:c.304+3752G>A	\N	\N	\N	44640		Unknown significance	\N	intron_variant	MODIFIER	\N	\N	3.274	\N	\N	SLC26A4
1318323	7:107307678:G>C	107307678	NM_000441.2	NM_000441.2:c.304+3798G>C	\N	\N	\N	44640		Unknown significance	\N	intron_variant	MODIFIER	\N	\N	4.753	0.000805709	gnomad_AF_afr_pass	SLC26A4
1318324	7:107307703:T>C	107307703	NM_000441.2	NM_000441.2:c.304+3823T>C	\N	\N	\N	44640		Unknown significance	\N	intron_variant	MODIFIER	\N	\N	3.289	\N	\N	SLC26A4
1318325	7:107307710:G>C	107307710	NM_000441.2	NM_000441.2:c.304+3830G>C	\N	\N	\N	44640		Unknown significance	\N	intron_variant	MODIFIER	\N	\N	9.482	0.000115207	gnomad_AF_afr_pass	SLC26A4
1318326	7:107307758:G>A	107307758	NM_000441.2	NM_000441.2:c.304+3878G>A	\N	\N	\N	44640		Unknown significance	\N	intron_variant	MODIFIER	\N	\N	8.539	0.000114837	gnomad_AF_afr_pass	SLC26A4
1318327	7:107307760:A>G	107307760	NM_000441.2	NM_000441.2:c.304+3880A>G	\N	\N	\N	44640		Unknown significance	\N	intron_variant	MODIFIER	\N	\N	9.961	6.49266e-05	gnomad_AF_nfe_pass	SLC26A4
1318328	7:107307768:A>G	107307768	NM_000441.2	NM_000441.2:c.304+3888A>G	\N	\N	\N	44640		Unknown significance	\N	intron_variant	MODIFIER	\N	\N	5.619	\N	\N	SLC26A4
1318329	7:107307813:G>A	107307813	NM_000441.2	NM_000441.2:c.304+3933G>A	\N	\N	\N	44640		Unknown significance	\N	intron_variant	MODIFIER	\N	\N	1.592	0.000693321	gnomad_AF_afr_pass	SLC26A4
1318330	7:107307815:G>A	107307815	NM_000441.2	NM_000441.2:c.304+3935G>A	\N	\N	\N	44640		Unknown significance	\N	intron_variant	MODIFIER	\N	\N	1.183	0	gnomad_AF_afr_pass|gnomad_AF_amr_pass|gnomad_AF_eas_pass|gnomad_AF_nfe_pass	SLC26A4
1318331	7:107307824:G>A	107307824	NM_000441.2	NM_000441.2:c.304+3944G>A	\N	\N	\N	44640		Unknown significance	\N	intron_variant	MODIFIER	\N	\N	4.039	0.000327439	gnomad_AF_nfe_pass	SLC26A4
1318332	7:107307838:C>G	107307838	NM_000441.2	NM_000441.2:c.304+3958C>G	\N	\N	\N	44640		Unknown significance	\N	intron_variant	MODIFIER	\N	\N	0.132	6.62866e-05	gnomad_AF_nfe_pass	SLC26A4
1318333	7:107307841:G>A	107307841	NM_000441.2	NM_000441.2:c.304+3961G>A	\N	\N	\N	44640		Unknown significance	\N	intron_variant	MODIFIER	\N	\N	0.449	\N	\N	SLC26A4
1318334	7:107307842:C>T	107307842	NM_000441.2	NM_000441.2:c.304+3962C>T	\N	\N	\N	44640		Unknown significance	\N	intron_variant	MODIFIER	\N	\N	1.327	0.000235405	gnomad_AF_afr_pass	SLC26A4
1318335	7:107307843:G>A	107307843	NM_000441.2	NM_000441.2:c.304+3963G>A	\N	\N	\N	44640		Unknown significance	\N	intron_variant	MODIFIER	\N	\N	0.202	\N	\N	SLC26A4
1318336	7:107307843:G>T	107307843	NM_000441.2	NM_000441.2:c.304+3963G>T	\N	\N	\N	44640		Unknown significance	\N	intron_variant	MODIFIER	\N	\N	0.141	0.000648508	gnomad_AF_eas_pass	SLC26A4
1318337	7:107307845:A>G	107307845	NM_000441.2	NM_000441.2:c.304+3965A>G	\N	\N	\N	44640		Unknown significance	\N	intron_variant	MODIFIER	\N	\N	5.73	0.000466309	gnomad_AF_afr_pass	SLC26A4
1318338	7:107307868:C>T	107307868	NM_000441.2	NM_000441.2:c.304+3988C>T	\N	\N	\N	44640		Unknown significance	\N	intron_variant	MODIFIER	\N	\N	7.019	\N	\N	SLC26A4
1318339	7:107307874:G>A	107307874	NM_000441.2	NM_000441.2:c.304+3994G>A	\N	\N	\N	44640		Unknown significance	\N	intron_variant	MODIFIER	\N	\N	7.128	7.35186e-05	gnomad_AF_nfe_pass	SLC26A4
1318340	7:107307885:C>G	107307885	NM_000441.2	NM_000441.2:c.304+4005C>G	\N	\N	\N	44640		Unknown significance	\N	intron_variant	MODIFIER	\N	\N	1.251	8.8433e-05	gnomad_AF_nfe_pass	SLC26A4
1318341	7:107307903:GT>G	107307903	NM_000441.2	NM_000441.2:c.304+4026del	\N	\N	\N	44640		Benign	\N	intron_variant	MODIFIER	\N	\N	1.427	0.494382	gnomad_AF_amr_pass	SLC26A4
1318342	7:107307903:GTT>G	107307903	NM_000441.2	NM_000441.2:c.304+4025_304+4026del	\N	\N	\N	44640		Unknown significance	\N	intron_variant	MODIFIER	\N	\N	3.14	\N	\N	SLC26A4
1318343	7:107307904:T>G	107307904	NM_000441.2	NM_000441.2:c.304+4024T>G	\N	\N	\N	44640		Unknown significance	\N	intron_variant	MODIFIER	\N	\N	3.667	\N	\N	SLC26A4
1318344	7:107307906:T>A	107307906	NM_000441.2	NM_000441.2:c.304+4026T>A	\N	\N	\N	44640		Unknown significance	\N	intron_variant	MODIFIER	\N	\N	3.774	\N	\N	SLC26A4
1318345	7:107307906:T>TAA	107307906	NM_000441.2	NM_000441.2:c.304+4049_304+4050dup	\N	\N	\N	44640		Unknown significance	\N	intron_variant	MODIFIER	\N	\N	1.45	\N	\N	SLC26A4
1318346	7:107307906:T>TAAA	107307906	NM_000441.2	NM_000441.2:c.304+4048_304+4050dup	\N	\N	\N	44640		Unknown significance	\N	intron_variant	MODIFIER	\N	\N	1.412	\N	\N	SLC26A4
1318347	7:107307907:A>AAAAAAG	107307907	NM_000441.2	NM_000441.2:c.304+4032_304+4033insGAAAAA	\N	\N	\N	44640		Unknown significance	\N	intron_variant	MODIFIER	\N	\N	0.57	\N	\N	SLC26A4
1318348	7:107307911:A>AAG	107307911	NM_000441.2	NM_000441.2:c.304+4032_304+4033insGA	\N	\N	\N	44640		Benign	\N	intron_variant	MODIFIER	\N	\N	0.265	0.018335	gnomad_AF_afr_pass	SLC26A4
1318349	7:107307912:A>AG	107307912	NM_000441.2	NM_000441.2:c.304+4032_304+4033insG	\N	\N	\N	44640		Benign	\N	intron_variant	MODIFIER	\N	\N	0.822	0.00801731	gnomad_AF_afr_pass	SLC26A4
1318350	7:107307913:A>G	107307913	NM_000441.2	NM_000441.2:c.304+4033A>G	\N	\N	\N	44640		Unknown significance	\N	intron_variant	MODIFIER	\N	\N	2.567	0.000124224	gnomad_AF_afr_pass	SLC26A4
1318351	7:107307930:A>AAT	107307930	NM_000441.2	NM_000441.2:c.304+4050_304+4051insAT	\N	\N	\N	44640		Unknown significance	\N	intron_variant	MODIFIER	\N	\N	\N	\N	\N	SLC26A4
1318352	7:107307930:AGC>A	107307930	NM_000441.2	NM_000441.2:c.304+4051_304+4052del	\N	\N	\N	44640		Unknown significance	\N	intron_variant	MODIFIER	\N	\N	0.524	\N	\N	SLC26A4
1318353	7:107307931:G>A	107307931	NM_000441.2	NM_000441.2:c.304+4051G>A	\N	\N	\N	44640		Unknown significance	\N	intron_variant	MODIFIER	\N	\N	0.532	\N	\N	SLC26A4
1318354	7:107307932:C>A	107307932	NM_000441.2	NM_000441.2:c.304+4052C>A	\N	\N	\N	44640		Unknown significance	\N	intron_variant	MODIFIER	\N	\N	0.289	\N	\N	SLC26A4
1318355	7:107307932:C>CAAAA	107307932	NM_000441.2	NM_000441.2:c.304+4053_304+4054insAAAA	\N	\N	\N	44640		Unknown significance	\N	intron_variant	MODIFIER	\N	\N	1.018	\N	\N	SLC26A4
1318356	7:107307932:C>T	107307932	NM_000441.2	NM_000441.2:c.304+4052C>T	\N	\N	\N	44640		Unknown significance	\N	intron_variant	MODIFIER	\N	\N	0.403	\N	\N	SLC26A4
1318357	7:107307934:T>A	107307934	NM_000441.2	NM_000441.2:c.304+4054T>A	\N	\N	\N	44640		Unknown significance	\N	intron_variant	MODIFIER	\N	\N	2.869	\N	\N	SLC26A4
1318358	7:107307936:G>A	107307936	NM_000441.2	NM_000441.2:c.304+4056G>A	\N	\N	\N	44640		Unknown significance	\N	intron_variant	MODIFIER	\N	\N	2.91	\N	\N	SLC26A4
1318359	7:107307968:G>A	107307968	NM_000441.2	NM_000441.2:c.304+4088G>A	\N	\N	\N	44640		Unknown significance	\N	intron_variant	MODIFIER	\N	\N	2.984	0.000645995	gnomad_AF_eas_pass	SLC26A4
1318360	7:107307973:G>T	107307973	NM_000441.2	NM_000441.2:c.304+4093G>T	\N	\N	\N	44640		Unknown significance	\N	intron_variant	MODIFIER	\N	\N	1.518	6.55566e-05	gnomad_AF_nfe_pass	SLC26A4
1318361	7:107307994:T>C	107307994	NM_000441.2	NM_000441.2:c.304+4114T>C	\N	\N	\N	44640		Unknown significance	\N	intron_variant	MODIFIER	\N	\N	1.03	6.5189e-05	gnomad_AF_nfe_pass	SLC26A4
1318362	7:107308022:G>C	107308022	NM_000441.2	NM_000441.2:c.304+4142G>C	\N	\N	\N	44640		Unknown significance	\N	intron_variant	MODIFIER	\N	\N	0.876	0.00235849	gnomad_AF_amr_pass	SLC26A4
1318363	7:107308024:G>A	107308024	NM_000441.2	NM_000441.2:c.304+4144G>A	\N	\N	\N	44640		Unknown significance	\N	intron_variant	MODIFIER	\N	\N	2.053	0.000229885	gnomad_AF_afr_pass	SLC26A4
1318364	7:107308024:G>C	107308024	NM_000441.2	NM_000441.2:c.304+4144G>C	\N	\N	\N	44640		Unknown significance	\N	intron_variant	MODIFIER	\N	\N	1.398	0	gnomad_AF_afr_pass|gnomad_AF_amr_pass|gnomad_AF_eas_pass|gnomad_AF_nfe_pass	SLC26A4
1318365	7:107308025:G>C	107308025	NM_000441.2	NM_000441.2:c.304+4145G>C	\N	\N	\N	44640		Unknown significance	\N	intron_variant	MODIFIER	\N	\N	0.668	\N	\N	SLC26A4
1318366	7:107308026:G>A	107308026	NM_000441.2	NM_000441.2:c.304+4146G>A	\N	\N	\N	44640		Unknown significance	\N	intron_variant	MODIFIER	\N	\N	3.073	\N	\N	SLC26A4
1318367	7:107308035:G>A	107308035	NM_000441.2	NM_000441.2:c.304+4155G>A	\N	\N	\N	44640		Unknown significance	\N	intron_variant	MODIFIER	\N	\N	5.065	0	gnomad_AF_afr_pass|gnomad_AF_amr_pass|gnomad_AF_eas_pass|gnomad_AF_nfe_pass	SLC26A4
1318368	7:107308043:C>T	107308043	NM_000441.2	NM_000441.2:c.304+4163C>T	\N	\N	\N	44640		Unknown significance	\N	intron_variant	MODIFIER	\N	\N	0.201	0.000642674	gnomad_AF_eas_pass	SLC26A4
1318369	7:107308048:T>A	107308048	NM_000441.2	NM_000441.2:c.304+4168T>A	\N	\N	\N	44640		Unknown significance	\N	intron_variant	MODIFIER	\N	\N	3.752	0.000233918	gnomad_AF_afr_pass	SLC26A4
1318370	7:107308077:G>A	107308077	NM_000441.2	NM_000441.2:c.304+4197G>A	\N	\N	\N	44640		Unknown significance	\N	intron_variant	MODIFIER	\N	\N	0.378	0.000115022	gnomad_AF_afr_pass	SLC26A4
1318371	7:107308080:G>C	107308080	NM_000441.2	NM_000441.2:c.304+4200G>C	\N	\N	\N	44640		Unknown significance	\N	intron_variant	MODIFIER	\N	\N	2.736	0.000649182	gnomad_AF_nfe_pass	SLC26A4
1318372	7:107308082:T>C	107308082	NM_000441.2	NM_000441.2:c.304+4202T>C	\N	\N	\N	44640		Unknown significance	\N	intron_variant	MODIFIER	\N	\N	1.319	6.49351e-05	gnomad_AF_nfe_pass	SLC26A4
1318373	7:107308089:A>T	107308089	NM_000441.2	NM_000441.2:c.304+4209A>T	\N	\N	\N	44640		Unknown significance	\N	intron_variant	MODIFIER	\N	\N	9.541	\N	\N	SLC26A4
1318374	7:107308090:C>A	107308090	NM_000441.2	NM_000441.2:c.304+4210C>A	\N	\N	\N	44640		Unknown significance	\N	intron_variant	MODIFIER	\N	\N	8.528	0.000115287	gnomad_AF_afr_pass	SLC26A4
1318375	7:107308090:C>T	107308090	NM_000441.2	NM_000441.2:c.304+4210C>T	\N	\N	\N	44640		Unknown significance	\N	intron_variant	MODIFIER	\N	\N	9.021	0.000641849	gnomad_AF_eas_pass	SLC26A4
1318376	7:107308091:G>A	107308091	NM_000441.2	NM_000441.2:c.304+4211G>A	\N	\N	\N	44640		Unknown significance	\N	intron_variant	MODIFIER	\N	\N	3.68	0.00128535	gnomad_AF_eas_pass	SLC26A4
1318377	7:107308101:A>ACCG	107308101	NM_000441.2	NM_000441.2:c.304+4222_304+4224dup	\N	\N	\N	44640		Unknown significance	\N	intron_variant	MODIFIER	\N	\N	\N	\N	\N	SLC26A4
1318378	7:107308103:C>T	107308103	NM_000441.2	NM_000441.2:c.304+4223C>T	\N	\N	\N	44640		Unknown significance	\N	intron_variant	MODIFIER	\N	\N	0.213	\N	\N	SLC26A4
1318379	7:107308104:G>T	107308104	NM_000441.2	NM_000441.2:c.304+4224G>T	\N	\N	\N	44640		Unknown significance	\N	intron_variant	MODIFIER	\N	\N	1.624	\N	\N	SLC26A4
1318380	7:107308106:T>C	107308106	NM_000441.2	NM_000441.2:c.304+4226T>C	\N	\N	\N	44640		Unknown significance	\N	intron_variant	MODIFIER	\N	\N	4.119	\N	\N	SLC26A4
1318381	7:107308115:C>T	107308115	NM_000441.2	NM_000441.2:c.304+4235C>T	\N	\N	\N	44640		Unknown significance	\N	intron_variant	MODIFIER	\N	\N	3.162	6.49266e-05	gnomad_AF_nfe_pass	SLC26A4
1318382	7:107308122:G>A	107308122	NM_000441.2	NM_000441.2:c.304+4242G>A	\N	\N	\N	44640		Unknown significance	\N	intron_variant	MODIFIER	\N	\N	5.286	0.000229674	gnomad_AF_afr_pass	SLC26A4
1318383	7:107308135:C>T	107308135	NM_000441.2	NM_000441.2:c.304+4255C>T	\N	\N	\N	44640		Unknown significance	\N	intron_variant	MODIFIER	\N	\N	0.63	0.000115075	gnomad_AF_afr_pass	SLC26A4
1318384	7:107308142:G>A	107308142	NM_000441.2	NM_000441.2:c.304+4262G>A	\N	\N	\N	44640		Unknown significance	\N	intron_variant	MODIFIER	\N	\N	0.534	0.000129735	gnomad_AF_nfe_pass	SLC26A4
1318385	7:107308178:G>A	107308178	NM_000441.2	NM_000441.2:c.304+4298G>A	\N	\N	\N	44640		Benign	\N	intron_variant	MODIFIER	\N	\N	1.438	0.0254821	gnomad_AF_afr_pass	SLC26A4
1318386	7:107308179:T>C	107308179	NM_000441.2	NM_000441.2:c.304+4299T>C	\N	\N	\N	44640		Unknown significance	\N	intron_variant	MODIFIER	\N	\N	0.149	6.49857e-05	gnomad_AF_nfe_pass	SLC26A4
1318387	7:107308193:C>T	107308193	NM_000441.2	NM_000441.2:c.304+4313C>T	\N	\N	\N	44640		Unknown significance	\N	intron_variant	MODIFIER	\N	\N	0.706	0.0025641	gnomad_AF_eas_pass	SLC26A4
1318388	7:107308194:G>A	107308194	NM_000441.2	NM_000441.2:c.304+4314G>A	\N	\N	\N	44640		Unknown significance	\N	intron_variant	MODIFIER	\N	\N	2.386	0.00103472	gnomad_AF_afr_pass	SLC26A4
1318389	7:107308197:G>A	107308197	NM_000441.2	NM_000441.2:c.304+4317G>A	\N	\N	\N	44640		Unknown significance	\N	intron_variant	MODIFIER	\N	\N	2.172	0.000641026	gnomad_AF_eas_pass	SLC26A4
1318390	7:107308202:G>A	107308202	NM_000441.2	NM_000441.2:c.304+4322G>A	\N	\N	\N	44640		Unknown significance	\N	intron_variant	MODIFIER	\N	\N	1.011	0.000114995	gnomad_AF_afr_pass	SLC26A4
1318391	7:107308206:G>A	107308206	NM_000441.2	NM_000441.2:c.304+4326G>A	\N	\N	\N	44640		Unknown significance	\N	intron_variant	MODIFIER	\N	\N	0.846	0.000574053	gnomad_AF_afr_pass	SLC26A4
1318392	7:107308208:G>A	107308208	NM_000441.2	NM_000441.2:c.304+4328G>A	\N	\N	\N	44640		Unknown significance	\N	intron_variant	MODIFIER	\N	\N	1.693	0	gnomad_AF_afr_pass|gnomad_AF_amr_pass|gnomad_AF_eas_pass|gnomad_AF_nfe_pass	SLC26A4
1318393	7:107308235:A>C	107308235	NM_000441.2	NM_000441.2:c.305-4348A>C	\N	\N	\N	44640		Unknown significance	\N	intron_variant	MODIFIER	\N	\N	10.19	6.48088e-05	gnomad_AF_nfe_pass	SLC26A4
1318394	7:107308275:G>A	107308275	NM_000441.2	NM_000441.2:c.305-4308G>A	\N	\N	\N	44640		Unknown significance	\N	intron_variant	MODIFIER	\N	\N	2.407	\N	\N	SLC26A4
1318395	7:107308276:C>G	107308276	NM_000441.2	NM_000441.2:c.305-4307C>G	\N	\N	\N	44640		Unknown significance	\N	intron_variant	MODIFIER	\N	\N	0.548	0.0025641	gnomad_AF_eas_pass	SLC26A4
1318396	7:107308291:T>C	107308291	NM_000441.2	NM_000441.2:c.305-4292T>C	\N	\N	\N	44640		Unknown significance	\N	intron_variant	MODIFIER	\N	\N	2.402	0.000344511	gnomad_AF_afr_pass	SLC26A4
1318397	7:107308297:C>A	107308297	NM_000441.2	NM_000441.2:c.305-4286C>A	\N	\N	\N	44640		Unknown significance	\N	intron_variant	MODIFIER	\N	\N	0.512	0.000114811	gnomad_AF_afr_pass	SLC26A4
1318398	7:107308297:C>T	107308297	NM_000441.2	NM_000441.2:c.305-4286C>T	\N	\N	\N	44640		Unknown significance	\N	intron_variant	MODIFIER	\N	\N	0.707	0.000114811	gnomad_AF_afr_pass	SLC26A4
1318399	7:107308298:G>A	107308298	NM_000441.2	NM_000441.2:c.305-4285G>A	\N	\N	\N	44640		Unknown significance	\N	intron_variant	MODIFIER	\N	\N	1.317	0.000344353	gnomad_AF_afr_pass	SLC26A4
1318400	7:107308310:T>G	107308310	NM_000441.2	NM_000441.2:c.305-4273T>G	\N	\N	\N	44640		Unknown significance	\N	intron_variant	MODIFIER	\N	\N	0.826	\N	\N	SLC26A4
1318401	7:107308341:C>G	107308341	NM_000441.2	NM_000441.2:c.305-4242C>G	\N	\N	\N	44640		Benign	\N	intron_variant	MODIFIER	\N	\N	1.204	0.923483	gnomad_AF_afr_pass	SLC26A4
1318402	7:107308354:C>T	107308354	NM_000441.2	NM_000441.2:c.305-4229C>T	\N	\N	\N	44640		Unknown significance	\N	intron_variant	MODIFIER	\N	\N	0.387	0.000803489	gnomad_AF_afr_pass	SLC26A4
1318403	7:107308355:G>A	107308355	NM_000441.2	NM_000441.2:c.305-4228G>A	\N	\N	\N	44640		Unknown significance	\N	intron_variant	MODIFIER	\N	\N	1.716	\N	\N	SLC26A4
1318404	7:107308355:G>T	107308355	NM_000441.2	NM_000441.2:c.305-4228G>T	\N	\N	\N	44640		Unknown significance	\N	intron_variant	MODIFIER	\N	\N	1.237	6.48172e-05	gnomad_AF_nfe_pass	SLC26A4
1318405	7:107308376:C>T	107308376	NM_000441.2	NM_000441.2:c.305-4207C>T	\N	\N	\N	44640		Unknown significance	\N	intron_variant	MODIFIER	\N	\N	1.521	0	gnomad_AF_afr_pass|gnomad_AF_amr_pass|gnomad_AF_eas_pass|gnomad_AF_nfe_pass	SLC26A4
1318406	7:107308379:A>C	107308379	NM_000441.2	NM_000441.2:c.305-4204A>C	\N	\N	\N	44640		Benign	\N	intron_variant	MODIFIER	\N	\N	9.9	0.0227221	gnomad_AF_afr_pass	SLC26A4
1318407	7:107308388:T>A	107308388	NM_000441.2	NM_000441.2:c.305-4195T>A	\N	\N	\N	44640		Unknown significance	\N	intron_variant	MODIFIER	\N	\N	9.535	0.000114863	gnomad_AF_afr_pass	SLC26A4
1318408	7:107308401:G>A	107308401	NM_000441.2	NM_000441.2:c.305-4182G>A	\N	\N	\N	44640		Unknown significance	\N	intron_variant	MODIFIER	\N	\N	10.53	0.00011489	gnomad_AF_afr_pass	SLC26A4
1318409	7:107308416:A>T	107308416	NM_000441.2	NM_000441.2:c.305-4167A>T	\N	\N	\N	44640		Unknown significance	\N	intron_variant	MODIFIER	\N	\N	8.363	0.000194477	gnomad_AF_nfe_pass	SLC26A4
1318410	7:107308419:T>C	107308419	NM_000441.2	NM_000441.2:c.305-4164T>C	\N	\N	\N	44640		Unknown significance	\N	intron_variant	MODIFIER	\N	\N	5.029	0.000115022	gnomad_AF_afr_pass	SLC26A4
1318411	7:107308421:A>G	107308421	NM_000441.2	NM_000441.2:c.305-4162A>G	\N	\N	\N	44640		Unknown significance	\N	intron_variant	MODIFIER	\N	\N	7.849	0.000114943	gnomad_AF_afr_pass	SLC26A4
1318412	7:107308453:G>A	107308453	NM_000441.2	NM_000441.2:c.305-4130G>A	\N	\N	\N	44640		Unknown significance	\N	intron_variant	MODIFIER	\N	\N	0.539	0	gnomad_AF_afr_pass|gnomad_AF_amr_pass|gnomad_AF_eas_pass|gnomad_AF_nfe_pass	SLC26A4
1318413	7:107308455:G>A	107308455	NM_000441.2	NM_000441.2:c.305-4128G>A	\N	\N	\N	44640		Unknown significance	\N	intron_variant	MODIFIER	\N	\N	2.121	\N	\N	SLC26A4
1318414	7:107308466:C>A	107308466	NM_000441.2	NM_000441.2:c.305-4117C>A	\N	\N	\N	44640		Unknown significance	\N	intron_variant	MODIFIER	\N	\N	1.589	0.000114969	gnomad_AF_afr_pass	SLC26A4
1318415	7:107308466:C>T	107308466	NM_000441.2	NM_000441.2:c.305-4117C>T	\N	\N	\N	44640		Unknown significance	\N	intron_variant	MODIFIER	\N	\N	2.153	6.48677e-05	gnomad_AF_nfe_pass	SLC26A4
1318416	7:107308475:G>T	107308475	NM_000441.2	NM_000441.2:c.305-4108G>T	\N	\N	\N	44640		Unknown significance	\N	intron_variant	MODIFIER	\N	\N	3.713	0	gnomad_AF_afr_pass|gnomad_AF_amr_pass|gnomad_AF_eas_pass|gnomad_AF_nfe_pass	SLC26A4
1318417	7:107308486:G>A	107308486	NM_000441.2	NM_000441.2:c.305-4097G>A	\N	\N	\N	44640		Unknown significance	\N	intron_variant	MODIFIER	\N	\N	3.824	\N	\N	SLC26A4
1318418	7:107308509:C>T	107308509	NM_000441.2	NM_000441.2:c.305-4074C>T	\N	\N	\N	44640		Unknown significance	\N	intron_variant	MODIFIER	\N	\N	1.207	\N	\N	SLC26A4
1318419	7:107308568:C>T	107308568	NM_000441.2	NM_000441.2:c.305-4015C>T	\N	\N	\N	44640		Unknown significance	\N	intron_variant	MODIFIER	\N	\N	0.725	0.000129634	gnomad_AF_nfe_pass	SLC26A4
1318420	7:107308576:C>T	107308576	NM_000441.2	NM_000441.2:c.305-4007C>T	\N	\N	\N	44640		Unknown significance	\N	intron_variant	MODIFIER	\N	\N	0.047	0.00192308	gnomad_AF_eas_pass	SLC26A4
1318421	7:107308579:G>A	107308579	NM_000441.2	NM_000441.2:c.305-4004G>A	\N	\N	\N	44640		Unknown significance	\N	intron_variant	MODIFIER	\N	\N	1.504	\N	\N	SLC26A4
1318422	7:107308588:G>A	107308588	NM_000441.2	NM_000441.2:c.305-3995G>A	\N	\N	\N	44640		Unknown significance	\N	intron_variant	MODIFIER	\N	\N	1.005	0.00117925	gnomad_AF_amr_pass	SLC26A4
1318423	7:107308622:T>G	107308622	NM_000441.2	NM_000441.2:c.305-3961T>G	\N	\N	\N	44640		Unknown significance	\N	intron_variant	MODIFIER	\N	\N	2.998	0.000229463	gnomad_AF_afr_pass	SLC26A4
1318424	7:107308633:C>A	107308633	NM_000441.2	NM_000441.2:c.305-3950C>A	\N	\N	\N	44640		Unknown significance	\N	intron_variant	MODIFIER	\N	\N	1.303	0.000229779	gnomad_AF_afr_pass	SLC26A4
1318425	7:107308648:C>T	107308648	NM_000441.2	NM_000441.2:c.305-3935C>T	\N	\N	\N	44640		Unknown significance	\N	intron_variant	MODIFIER	\N	\N	7.763	6.49013e-05	gnomad_AF_nfe_pass	SLC26A4
1318426	7:107308665:G>T	107308665	NM_000441.2	NM_000441.2:c.305-3918G>T	\N	\N	\N	44640		Unknown significance	\N	intron_variant	MODIFIER	\N	\N	3.559	\N	\N	SLC26A4
1318427	7:107308670:G>A	107308670	NM_000441.2	NM_000441.2:c.305-3913G>A	\N	\N	\N	44640		Unknown significance	\N	intron_variant	MODIFIER	\N	\N	3.264	0.000231214	gnomad_AF_afr_pass	SLC26A4
1318428	7:107308689:G>A	107308689	NM_000441.2	NM_000441.2:c.305-3894G>A	\N	\N	\N	44640		Unknown significance	\N	intron_variant	MODIFIER	\N	\N	1.642	\N	\N	SLC26A4
1318429	7:107308710:C>A	107308710	NM_000441.2	NM_000441.2:c.305-3873C>A	\N	\N	\N	44640		Unknown significance	\N	intron_variant	MODIFIER	\N	\N	4.272	0.000641026	gnomad_AF_eas_pass	SLC26A4
1318430	7:107308715:GA>G	107308715	NM_000441.2	NM_000441.2:c.305-3866del	\N	\N	\N	44640		Unknown significance	\N	intron_variant	MODIFIER	\N	\N	0.044	0.000689022	gnomad_AF_afr_pass	SLC26A4
1318431	7:107308736:G>A	107308736	NM_000441.2	NM_000441.2:c.305-3847G>A	\N	\N	\N	44640		Unknown significance	\N	intron_variant	MODIFIER	\N	\N	6.165	0.00136116	gnomad_AF_nfe_pass	SLC26A4
1318432	7:107308741:G>A	107308741	NM_000441.2	NM_000441.2:c.305-3842G>A	\N	\N	\N	44640		Unknown significance	\N	intron_variant	MODIFIER	\N	\N	6.063	0.000641026	gnomad_AF_eas_pass	SLC26A4
1318433	7:107308750:A>C	107308750	NM_000441.2	NM_000441.2:c.305-3833A>C	\N	\N	\N	44640		Unknown significance	\N	intron_variant	MODIFIER	\N	\N	4.807	6.4834e-05	gnomad_AF_nfe_pass	SLC26A4
1318434	7:107308752:G>A	107308752	NM_000441.2	NM_000441.2:c.305-3831G>A	\N	\N	\N	44640		Unknown significance	\N	intron_variant	MODIFIER	\N	\N	7.288	0	gnomad_AF_afr_pass|gnomad_AF_amr_pass|gnomad_AF_eas_pass|gnomad_AF_nfe_pass	SLC26A4
1318435	7:107308757:G>C	107308757	NM_000441.2	NM_000441.2:c.305-3826G>C	\N	\N	\N	44640		Unknown significance	\N	intron_variant	MODIFIER	\N	\N	0.352	\N	\N	SLC26A4
1318436	7:107308758:G>A	107308758	NM_000441.2	NM_000441.2:c.305-3825G>A	\N	\N	\N	44640		Unknown significance	\N	intron_variant	MODIFIER	\N	\N	0.395	\N	\N	SLC26A4
1318437	7:107308763:T>C	107308763	NM_000441.2	NM_000441.2:c.305-3820T>C	\N	\N	\N	44640		Unknown significance	\N	intron_variant	MODIFIER	\N	\N	3.357	0.000114916	gnomad_AF_afr_pass	SLC26A4
1318438	7:107308767:G>C	107308767	NM_000441.2	NM_000441.2:c.305-3816G>C	\N	\N	\N	44640		Unknown significance	\N	intron_variant	MODIFIER	\N	\N	2.067	6.48172e-05	gnomad_AF_nfe_pass	SLC26A4
1318439	7:107308771:A>T	107308771	NM_000441.2	NM_000441.2:c.305-3812A>T	\N	\N	\N	44640		Unknown significance	\N	intron_variant	MODIFIER	\N	\N	0.165	6.48172e-05	gnomad_AF_nfe_pass	SLC26A4
1318440	7:107308778:T>C	107308778	NM_000441.2	NM_000441.2:c.305-3805T>C	\N	\N	\N	44640		Unknown significance	\N	intron_variant	MODIFIER	\N	\N	1.439	6.48845e-05	gnomad_AF_nfe_pass	SLC26A4
1318441	7:107308779:C>T	107308779	NM_000441.2	NM_000441.2:c.305-3804C>T	\N	\N	\N	44640		Unknown significance	\N	intron_variant	MODIFIER	\N	\N	2.698	0.000129634	gnomad_AF_nfe_pass	SLC26A4
1318442	7:107308791:TAGA>T	107308791	NM_000441.2	NM_000441.2:c.305-3789_305-3787del	\N	\N	\N	44640		Unknown significance	\N	intron_variant	MODIFIER	\N	\N	8.36	6.48004e-05	gnomad_AF_nfe_pass	SLC26A4
1318443	7:107308792:A>G	107308792	NM_000441.2	NM_000441.2:c.305-3791A>G	\N	\N	\N	44640		Unknown significance	\N	intron_variant	MODIFIER	\N	\N	8.759	\N	\N	SLC26A4
1318444	7:107308794:A>C	107308794	NM_000441.2	NM_000441.2:c.305-3789A>C	\N	\N	\N	44640		Unknown significance	\N	intron_variant	MODIFIER	\N	\N	9.856	\N	\N	SLC26A4
1318445	7:107308801:G>A	107308801	NM_000441.2	NM_000441.2:c.305-3782G>A	\N	\N	\N	44640		Unknown significance	\N	intron_variant	MODIFIER	\N	\N	0.009	6.4792e-05	gnomad_AF_nfe_pass	SLC26A4
1318446	7:107308803:G>A	107308803	NM_000441.2	NM_000441.2:c.305-3780G>A	\N	\N	\N	44640		Unknown significance	\N	intron_variant	MODIFIER	\N	\N	6.878	0.00128205	gnomad_AF_eas_pass	SLC26A4
1318447	7:107308830:T>G	107308830	NM_000441.2	NM_000441.2:c.305-3753T>G	\N	\N	\N	44640		Unknown significance	\N	intron_variant	MODIFIER	\N	\N	3.369	6.4792e-05	gnomad_AF_nfe_pass	SLC26A4
1318448	7:107308834:G>A	107308834	NM_000441.2	NM_000441.2:c.305-3749G>A	\N	\N	\N	44640		Unknown significance	\N	intron_variant	MODIFIER	\N	\N	2.673	6.4792e-05	gnomad_AF_nfe_pass	SLC26A4
1318449	7:107308850:A>T	107308850	NM_000441.2	NM_000441.2:c.305-3733A>T	\N	\N	\N	44640		Unknown significance	\N	intron_variant	MODIFIER	\N	\N	5.56	0.000229779	gnomad_AF_afr_pass	SLC26A4
1318450	7:107308900:G>A	107308900	NM_000441.2	NM_000441.2:c.305-3683G>A	\N	\N	\N	44640		Unknown significance	\N	intron_variant	MODIFIER	\N	\N	0.855	0.00298082	gnomad_AF_nfe_pass	SLC26A4
1318451	7:107308908:G>A	107308908	NM_000441.2	NM_000441.2:c.305-3675G>A	\N	\N	\N	44640		Unknown significance	\N	intron_variant	MODIFIER	\N	\N	1.913	\N	\N	SLC26A4
1318452	7:107308918:G>T	107308918	NM_000441.2	NM_000441.2:c.305-3665G>T	\N	\N	\N	44640		Unknown significance	\N	intron_variant	MODIFIER	\N	\N	0.201	0	gnomad_AF_afr_pass|gnomad_AF_amr_pass|gnomad_AF_eas_pass|gnomad_AF_nfe_pass	SLC26A4
1318453	7:107308919:T>A	107308919	NM_000441.2	NM_000441.2:c.305-3664T>A	\N	\N	\N	44640		Unknown significance	\N	intron_variant	MODIFIER	\N	\N	2.516	0	gnomad_AF_afr_pass|gnomad_AF_amr_pass|gnomad_AF_eas_pass|gnomad_AF_nfe_pass	SLC26A4
1318454	7:107308931:C>T	107308931	NM_000441.2	NM_000441.2:c.305-3652C>T	\N	\N	\N	44640		Unknown significance	\N	intron_variant	MODIFIER	\N	\N	4.521	6.48088e-05	gnomad_AF_nfe_pass	SLC26A4
1318455	7:107308944:A>C	107308944	NM_000441.2	NM_000441.2:c.305-3639A>C	\N	\N	\N	44640		Unknown significance	\N	intron_variant	MODIFIER	\N	\N	0.574	6.48004e-05	gnomad_AF_nfe_pass	SLC26A4
1318456	7:107308949:C>T	107308949	NM_000441.2	NM_000441.2:c.305-3634C>T	\N	\N	\N	44640		Unknown significance	\N	intron_variant	MODIFIER	\N	\N	3.112	0	gnomad_AF_afr_pass|gnomad_AF_amr_pass|gnomad_AF_eas_pass|gnomad_AF_nfe_pass	SLC26A4
1318457	7:107308965:T>C	107308965	NM_000441.2	NM_000441.2:c.305-3618T>C	\N	\N	\N	44640		Benign	\N	intron_variant	MODIFIER	\N	\N	1.919	0.00589623	gnomad_AF_amr_pass	SLC26A4
1318458	7:107308971:A>C	107308971	NM_000441.2	NM_000441.2:c.305-3612A>C	\N	\N	\N	44640		Unknown significance	\N	intron_variant	MODIFIER	\N	\N	4.474	\N	\N	SLC26A4
1318459	7:107308976:C>T	107308976	NM_000441.2	NM_000441.2:c.305-3607C>T	\N	\N	\N	44640		Unknown significance	\N	intron_variant	MODIFIER	\N	\N	0.915	0	gnomad_AF_afr_pass|gnomad_AF_amr_pass|gnomad_AF_eas_pass|gnomad_AF_nfe_pass	SLC26A4
1318460	7:107308977:G>A	107308977	NM_000441.2	NM_000441.2:c.305-3606G>A	\N	\N	\N	44640		Unknown significance	\N	intron_variant	MODIFIER	\N	\N	7	0.000114811	gnomad_AF_afr_pass	SLC26A4
1318461	7:107308979:G>A	107308979	NM_000441.2	NM_000441.2:c.305-3604G>A	\N	\N	\N	44640		Unknown significance	\N	intron_variant	MODIFIER	\N	\N	6.624	0.000259269	gnomad_AF_nfe_pass	SLC26A4
1318462	7:107308985:C>A	107308985	NM_000441.2	NM_000441.2:c.305-3598C>A	\N	\N	\N	44640		Unknown significance	\N	intron_variant	MODIFIER	\N	\N	0.061	\N	\N	SLC26A4
1318463	7:107308990:C>T	107308990	NM_000441.2	NM_000441.2:c.305-3593C>T	\N	\N	\N	44640		Unknown significance	\N	intron_variant	MODIFIER	\N	\N	2.012	\N	\N	SLC26A4
1318464	7:107308996:A>G	107308996	NM_000441.2	NM_000441.2:c.305-3587A>G	\N	\N	\N	44640		Unknown significance	\N	intron_variant	MODIFIER	\N	\N	1.384	0.00011489	gnomad_AF_afr_pass	SLC26A4
1318465	7:107309011:A>G	107309011	NM_000441.2	NM_000441.2:c.305-3572A>G	\N	\N	\N	44640		Unknown significance	\N	intron_variant	MODIFIER	\N	\N	0.232	6.4834e-05	gnomad_AF_nfe_pass	SLC26A4
1318466	7:107309012:G>T	107309012	NM_000441.2	NM_000441.2:c.305-3571G>T	\N	\N	\N	44640		Unknown significance	\N	intron_variant	MODIFIER	\N	\N	0.57	0.000194401	gnomad_AF_nfe_pass	SLC26A4
1318467	7:107309016:C>A	107309016	NM_000441.2	NM_000441.2:c.305-3567C>A	\N	\N	\N	44640		Unknown significance	\N	intron_variant	MODIFIER	\N	\N	11.74	6.48172e-05	gnomad_AF_nfe_pass	SLC26A4
1318468	7:107309025:A>G	107309025	NM_000441.2	NM_000441.2:c.305-3558A>G	\N	\N	\N	44640		Unknown significance	\N	intron_variant	MODIFIER	\N	\N	3.705	\N	\N	SLC26A4
1318469	7:107309054:A>T	107309054	NM_000441.2	NM_000441.2:c.305-3529A>T	\N	\N	\N	44640		Unknown significance	\N	intron_variant	MODIFIER	\N	\N	7.06	0	gnomad_AF_afr_pass|gnomad_AF_amr_pass|gnomad_AF_eas_pass|gnomad_AF_nfe_pass	SLC26A4
1318470	7:107309056:A>G	107309056	NM_000441.2	NM_000441.2:c.305-3527A>G	\N	\N	\N	44640		Benign	\N	intron_variant	MODIFIER	\N	\N	0.535	0.0307551	gnomad_AF_afr_pass	SLC26A4
1318471	7:107309071:A>G	107309071	NM_000441.2	NM_000441.2:c.305-3512A>G	\N	\N	\N	44640		Unknown significance	\N	intron_variant	MODIFIER	\N	\N	1.457	0.00117925	gnomad_AF_amr_pass	SLC26A4
1318472	7:107309081:C>G	107309081	NM_000441.2	NM_000441.2:c.305-3502C>G	\N	\N	\N	44640		Unknown significance	\N	intron_variant	MODIFIER	\N	\N	0.183	\N	\N	SLC26A4
1318473	7:107309082:G>C	107309082	NM_000441.2	NM_000441.2:c.305-3501G>C	\N	\N	\N	44640		Benign	\N	intron_variant	MODIFIER	\N	\N	0.129	0.00705128	gnomad_AF_eas_pass	SLC26A4
1318474	7:107309084:T>C	107309084	NM_000441.2	NM_000441.2:c.305-3499T>C	\N	\N	\N	44640		Unknown significance	\N	intron_variant	MODIFIER	\N	\N	0.451	0.00117925	gnomad_AF_amr_pass	SLC26A4
1318475	7:107309084:T>G	107309084	NM_000441.2	NM_000441.2:c.305-3499T>G	\N	\N	\N	44640		Unknown significance	\N	intron_variant	MODIFIER	\N	\N	0.381	0.000114811	gnomad_AF_afr_pass	SLC26A4
1318476	7:107309100:C>T	107309100	NM_000441.2	NM_000441.2:c.305-3483C>T	\N	\N	\N	44640		Unknown significance	\N	intron_variant	MODIFIER	\N	\N	0.846	0.000583658	gnomad_AF_nfe_pass	SLC26A4
1318477	7:107309112:A>G	107309112	NM_000441.2	NM_000441.2:c.305-3471A>G	\N	\N	\N	44640		Unknown significance	\N	intron_variant	MODIFIER	\N	\N	5.351	0.00117925	gnomad_AF_amr_pass	SLC26A4
1318478	7:107309117:T>C	107309117	NM_000441.2	NM_000441.2:c.305-3466T>C	\N	\N	\N	44640		Unknown significance	\N	intron_variant	MODIFIER	\N	\N	4.891	0.000114758	gnomad_AF_afr_pass	SLC26A4
1318479	7:107309132:G>A	107309132	NM_000441.2	NM_000441.2:c.305-3451G>A	\N	\N	\N	44640		Unknown significance	\N	intron_variant	MODIFIER	\N	\N	0.805	\N	\N	SLC26A4
1318480	7:107309132:G>C	107309132	NM_000441.2	NM_000441.2:c.305-3451G>C	\N	\N	\N	44640		Unknown significance	\N	intron_variant	MODIFIER	\N	\N	0.54	0.000194502	gnomad_AF_nfe_pass	SLC26A4
1318481	7:107309158:G>T	107309158	NM_000441.2	NM_000441.2:c.305-3425G>T	\N	\N	\N	44640		Benign	\N	intron_variant	MODIFIER	\N	\N	1.552	0.216029	gnomad_AF_afr_pass	SLC26A4
1318482	7:107309158:GTATT>G	107309158	NM_000441.2	NM_000441.2:c.305-3423_305-3420del	\N	\N	\N	44640		Unknown significance	\N	intron_variant	MODIFIER	\N	\N	1.039	0.000641849	gnomad_AF_eas_pass	SLC26A4
1318483	7:107309160:ATTTG>A	107309160	NM_000441.2	NM_000441.2:c.305-3415_305-3412del	\N	\N	\N	44640		Unknown significance	\N	intron_variant	MODIFIER	\N	\N	2.406	6.48677e-05	gnomad_AF_nfe_pass	SLC26A4
1318484	7:107309166:T>C	107309166	NM_000441.2	NM_000441.2:c.305-3417T>C	\N	\N	\N	44640		Unknown significance	\N	intron_variant	MODIFIER	\N	\N	4.982	\N	\N	SLC26A4
1318485	7:107309180:G>T	107309180	NM_000441.2	NM_000441.2:c.305-3403G>T	\N	\N	\N	44640		Unknown significance	\N	intron_variant	MODIFIER	\N	\N	0.597	0.000114758	gnomad_AF_afr_pass	SLC26A4
1318486	7:107309221:T>G	107309221	NM_000441.2	NM_000441.2:c.305-3362T>G	\N	\N	\N	44640		Unknown significance	\N	intron_variant	MODIFIER	\N	\N	7.645	6.4834e-05	gnomad_AF_nfe_pass	SLC26A4
1318487	7:107309236:G>A	107309236	NM_000441.2	NM_000441.2:c.305-3347G>A	\N	\N	\N	44640		Unknown significance	\N	intron_variant	MODIFIER	\N	\N	0.012	0.000114837	gnomad_AF_afr_pass	SLC26A4
1318488	7:107309240:C>A	107309240	NM_000441.2	NM_000441.2:c.305-3343C>A	\N	\N	\N	44640		Unknown significance	\N	intron_variant	MODIFIER	\N	\N	1.734	\N	\N	SLC26A4
1318489	7:107309248:C>T	107309248	NM_000441.2	NM_000441.2:c.305-3335C>T	\N	\N	\N	44640		Unknown significance	\N	intron_variant	MODIFIER	\N	\N	0.132	0.000229727	gnomad_AF_afr_pass	SLC26A4
1318490	7:107309249:G>A	107309249	NM_000441.2	NM_000441.2:c.305-3334G>A	\N	\N	\N	44640		Benign	\N	intron_variant	MODIFIER	\N	\N	0.018	0.0346967	gnomad_AF_afr_pass	SLC26A4
1318491	7:107309256:C>G	107309256	NM_000441.2	NM_000441.2:c.305-3327C>G	\N	\N	\N	44640		Unknown significance	\N	intron_variant	MODIFIER	\N	\N	7.619	0.000114784	gnomad_AF_afr_pass	SLC26A4
1318492	7:107309257:A>G	107309257	NM_000441.2	NM_000441.2:c.305-3326A>G	\N	\N	\N	44640		Unknown significance	\N	intron_variant	MODIFIER	\N	\N	4.66	0.000459137	gnomad_AF_afr_pass	SLC26A4
1318493	7:107309267:G>A	107309267	NM_000441.2	NM_000441.2:c.305-3316G>A	\N	\N	\N	44640		Unknown significance	\N	intron_variant	MODIFIER	\N	\N	6.433	6.48424e-05	gnomad_AF_nfe_pass	SLC26A4
1318494	7:107309290:A>G	107309290	NM_000441.2	NM_000441.2:c.305-3293A>G	\N	\N	\N	44640		Unknown significance	\N	intron_variant	MODIFIER	\N	\N	2.267	6.48088e-05	gnomad_AF_nfe_pass	SLC26A4
1318495	7:107309312:T>C	107309312	NM_000441.2	NM_000441.2:c.305-3271T>C	\N	\N	\N	44640		Unknown significance	\N	intron_variant	MODIFIER	\N	\N	6.672	0.000114758	gnomad_AF_afr_pass	SLC26A4
1318496	7:107309331:C>T	107309331	NM_000441.2	NM_000441.2:c.305-3252C>T	\N	\N	\N	44640		Unknown significance	\N	intron_variant	MODIFIER	\N	\N	0.316	6.48088e-05	gnomad_AF_nfe_pass	SLC26A4
1318497	7:107309345:C>T	107309345	NM_000441.2	NM_000441.2:c.305-3238C>T	\N	\N	\N	44640		Unknown significance	\N	intron_variant	MODIFIER	\N	\N	1.92	0.00103258	gnomad_AF_afr_pass	SLC26A4
1318498	7:107309368:A>G	107309368	NM_000441.2	NM_000441.2:c.305-3215A>G	\N	\N	\N	44640		Unknown significance	\N	intron_variant	MODIFIER	\N	\N	0.474	0.000641026	gnomad_AF_eas_pass	SLC26A4
1318499	7:107309373:G>T	107309373	NM_000441.2	NM_000441.2:c.305-3210G>T	\N	\N	\N	44640		Unknown significance	\N	intron_variant	MODIFIER	\N	\N	1.436	\N	\N	SLC26A4
1318500	7:107309376:A>G	107309376	NM_000441.2	NM_000441.2:c.305-3207A>G	\N	\N	\N	44640		Unknown significance	\N	intron_variant	MODIFIER	\N	\N	0.529	0.000229568	gnomad_AF_afr_pass	SLC26A4
1318501	7:107309381:A>G	107309381	NM_000441.2	NM_000441.2:c.305-3202A>G	\N	\N	\N	44640		Unknown significance	\N	intron_variant	MODIFIER	\N	\N	2.005	0.000114811	gnomad_AF_afr_pass	SLC26A4
1318502	7:107309400:C>T	107309400	NM_000441.2	NM_000441.2:c.305-3183C>T	\N	\N	\N	44640		Unknown significance	\N	intron_variant	MODIFIER	\N	\N	5.601	\N	\N	SLC26A4
1318503	7:107309413:AT>A	107309413	NM_000441.2	NM_000441.2:c.305-3162del	\N	\N	\N	44640		Unknown significance	\N	intron_variant	MODIFIER	\N	\N	2.158	0.000344907	gnomad_AF_afr_pass	SLC26A4
1318504	7:107309414:T>C	107309414	NM_000441.2	NM_000441.2:c.305-3169T>C	\N	\N	\N	44640		Unknown significance	\N	intron_variant	MODIFIER	\N	\N	4.397	0.00236407	gnomad_AF_amr_pass	SLC26A4
1318505	7:107309423:T>C	107309423	NM_000441.2	NM_000441.2:c.305-3160T>C	\N	\N	\N	44640		Unknown significance	\N	intron_variant	MODIFIER	\N	\N	1.548	0.000114758	gnomad_AF_afr_pass	SLC26A4
1318506	7:107309436:T>G	107309436	NM_000441.2	NM_000441.2:c.305-3147T>G	\N	\N	\N	44640		Unknown significance	\N	intron_variant	MODIFIER	\N	\N	0.828	\N	\N	SLC26A4
1318507	7:107309437:T>C	107309437	NM_000441.2	NM_000441.2:c.305-3146T>C	\N	\N	\N	44640		Benign	\N	intron_variant	MODIFIER	\N	\N	2.465	0.139949	gnomad_AF_afr_pass	SLC26A4
1318508	7:107309439:C>T	107309439	NM_000441.2	NM_000441.2:c.305-3144C>T	\N	\N	\N	44640		Unknown significance	\N	intron_variant	MODIFIER	\N	\N	0.199	6.50195e-05	gnomad_AF_nfe_pass	SLC26A4
1318509	7:107309459:G>C	107309459	NM_000441.2	NM_000441.2:c.305-3124G>C	\N	\N	\N	44640		Unknown significance	\N	intron_variant	MODIFIER	\N	\N	1.6	0.000114943	gnomad_AF_afr_pass	SLC26A4
1318510	7:107309483:A>G	107309483	NM_000441.2	NM_000441.2:c.305-3100A>G	\N	\N	\N	44640		Unknown significance	\N	intron_variant	MODIFIER	\N	\N	4.172	6.48508e-05	gnomad_AF_nfe_pass	SLC26A4
1318511	7:107309483:A>T	107309483	NM_000441.2	NM_000441.2:c.305-3100A>T	\N	\N	\N	44640		Unknown significance	\N	intron_variant	MODIFIER	\N	\N	3.912	0.000641849	gnomad_AF_eas_pass	SLC26A4
1318512	7:107309506:T>A	107309506	NM_000441.2	NM_000441.2:c.305-3077T>A	\N	\N	\N	44640		Unknown significance	\N	intron_variant	MODIFIER	\N	\N	0.325	\N	\N	SLC26A4
1318513	7:107309509:C>T	107309509	NM_000441.2	NM_000441.2:c.305-3074C>T	\N	\N	\N	44640		Unknown significance	\N	intron_variant	MODIFIER	\N	\N	0.043	\N	\N	SLC26A4
1318514	7:107309513:G>T	107309513	NM_000441.2	NM_000441.2:c.305-3070G>T	\N	\N	\N	44640		Unknown significance	\N	intron_variant	MODIFIER	\N	\N	0.565	0.000115075	gnomad_AF_afr_pass	SLC26A4
1318515	7:107309523:C>A	107309523	NM_000441.2	NM_000441.2:c.305-3060C>A	\N	\N	\N	44640		Unknown significance	\N	intron_variant	MODIFIER	\N	\N	0.486	6.48424e-05	gnomad_AF_nfe_pass	SLC26A4
1318516	7:107309546:G>A	107309546	NM_000441.2	NM_000441.2:c.305-3037G>A	\N	\N	\N	44640		Unknown significance	\N	intron_variant	MODIFIER	\N	\N	1.02	6.48256e-05	gnomad_AF_nfe_pass	SLC26A4
1318517	7:107309548:A>G	107309548	NM_000441.2	NM_000441.2:c.305-3035A>G	\N	\N	\N	44640		Unknown significance	\N	intron_variant	MODIFIER	\N	\N	0.858	\N	\N	SLC26A4
1318518	7:107309561:C>A	107309561	NM_000441.2	NM_000441.2:c.305-3022C>A	\N	\N	\N	44640		Unknown significance	\N	intron_variant	MODIFIER	\N	\N	0.673	0.00168634	gnomad_AF_nfe_pass	SLC26A4
1318519	7:107309586:A>T	107309586	NM_000441.2	NM_000441.2:c.305-2997A>T	\N	\N	\N	44640		Unknown significance	\N	intron_variant	MODIFIER	\N	\N	1.965	6.48172e-05	gnomad_AF_nfe_pass	SLC26A4
1318520	7:107309591:C>A	107309591	NM_000441.2	NM_000441.2:c.305-2992C>A	\N	\N	\N	44640		Unknown significance	\N	intron_variant	MODIFIER	\N	\N	0.13	\N	\N	SLC26A4
1318521	7:107309591:C>T	107309591	NM_000441.2	NM_000441.2:c.305-2992C>T	\N	\N	\N	44640		Unknown significance	\N	intron_variant	MODIFIER	\N	\N	0.183	0.00192308	gnomad_AF_eas_pass	SLC26A4
1318522	7:107309604:T>C	107309604	NM_000441.2	NM_000441.2:c.305-2979T>C	\N	\N	\N	44640		Benign	\N	intron_variant	MODIFIER	\N	\N	2.694	0.0272351	gnomad_AF_afr_pass	SLC26A4
1318523	7:107309611:C>A	107309611	NM_000441.2	NM_000441.2:c.305-2972C>A	\N	\N	\N	44640		Unknown significance	\N	intron_variant	MODIFIER	\N	\N	0.22	0	gnomad_AF_afr_pass|gnomad_AF_amr_pass|gnomad_AF_eas_pass|gnomad_AF_nfe_pass	SLC26A4
1318524	7:107309611:C>T	107309611	NM_000441.2	NM_000441.2:c.305-2972C>T	\N	\N	\N	44640		Unknown significance	\N	intron_variant	MODIFIER	\N	\N	0.308	6.4834e-05	gnomad_AF_nfe_pass	SLC26A4
1318525	7:107309612:G>A	107309612	NM_000441.2	NM_000441.2:c.305-2971G>A	\N	\N	\N	44640		Benign	\N	intron_variant	MODIFIER	\N	\N	0.038	0.0601415	gnomad_AF_amr_pass	SLC26A4
1318526	7:107309626:C>T	107309626	NM_000441.2	NM_000441.2:c.305-2957C>T	\N	\N	\N	44640		Unknown significance	\N	intron_variant	MODIFIER	\N	\N	0.672	0	gnomad_AF_afr_pass|gnomad_AF_amr_pass|gnomad_AF_eas_pass|gnomad_AF_nfe_pass	SLC26A4
1318527	7:107309628:C>T	107309628	NM_000441.2	NM_000441.2:c.305-2955C>T	\N	\N	\N	44640		Unknown significance	\N	intron_variant	MODIFIER	\N	\N	0.578	0.000114837	gnomad_AF_afr_pass	SLC26A4
1318528	7:107309638:G>A	107309638	NM_000441.2	NM_000441.2:c.305-2945G>A	\N	\N	\N	44640		Unknown significance	\N	intron_variant	MODIFIER	\N	\N	0.238	6.48256e-05	gnomad_AF_nfe_pass	SLC26A4
1318529	7:107309650:C>G	107309650	NM_000441.2	NM_000441.2:c.305-2933C>G	\N	\N	\N	44640		Unknown significance	\N	intron_variant	MODIFIER	\N	\N	1.453	6.4792e-05	gnomad_AF_nfe_pass	SLC26A4
1318530	7:107309662:G>A	107309662	NM_000441.2	NM_000441.2:c.305-2921G>A	\N	\N	\N	44640		Unknown significance	\N	intron_variant	MODIFIER	\N	\N	2.512	0.00252583	gnomad_AF_afr_pass	SLC26A4
1318531	7:107309684:G>A	107309684	NM_000441.2	NM_000441.2:c.305-2899G>A	\N	\N	\N	44640		Unknown significance	\N	intron_variant	MODIFIER	\N	\N	1.522	\N	\N	SLC26A4
1318532	7:107309696:C>A	107309696	NM_000441.2	NM_000441.2:c.305-2887C>A	\N	\N	\N	44640		Unknown significance	\N	intron_variant	MODIFIER	\N	\N	0.178	0.00117925	gnomad_AF_amr_pass	SLC26A4
1318533	7:107309699:G>C	107309699	NM_000441.2	NM_000441.2:c.305-2884G>C	\N	\N	\N	44640		Unknown significance	\N	intron_variant	MODIFIER	\N	\N	0.441	0.000459031	gnomad_AF_afr_pass	SLC26A4
1318534	7:107309702:C>G	107309702	NM_000441.2	NM_000441.2:c.305-2881C>G	\N	\N	\N	44640		Unknown significance	\N	intron_variant	MODIFIER	\N	\N	1.032	0.000641849	gnomad_AF_eas_pass	SLC26A4
1318535	7:107309719:T>C	107309719	NM_000441.2	NM_000441.2:c.305-2864T>C	\N	\N	\N	44640		Unknown significance	\N	intron_variant	MODIFIER	\N	\N	10.06	\N	\N	SLC26A4
1318536	7:107309732:A>C	107309732	NM_000441.2	NM_000441.2:c.305-2851A>C	\N	\N	\N	44640		Unknown significance	\N	intron_variant	MODIFIER	\N	\N	11.04	\N	\N	SLC26A4
1318537	7:107309744:C>T	107309744	NM_000441.2	NM_000441.2:c.305-2839C>T	\N	\N	\N	44640		Benign	\N	intron_variant	MODIFIER	\N	\N	8.999	0.0544179	gnomad_AF_afr_pass	SLC26A4
1318538	7:107309747:G>A	107309747	NM_000441.2	NM_000441.2:c.305-2836G>A	\N	\N	\N	44640		Benign	\N	intron_variant	MODIFIER	\N	\N	6.016	0.0563996	gnomad_AF_afr_pass	SLC26A4
1318539	7:107309751:CT>C	107309751	NM_000441.2	NM_000441.2:c.305-2829del	\N	\N	\N	44640		Benign	\N	intron_variant	MODIFIER	\N	\N	3.21	0.0152768	gnomad_AF_afr_pass	SLC26A4
1318540	7:107309754:TATAATA>T	107309754	NM_000441.2	NM_000441.2:c.305-2827_305-2822del	\N	\N	\N	44640		Unknown significance	\N	intron_variant	MODIFIER	\N	\N	5.369	0.000114811	gnomad_AF_afr_pass	SLC26A4
1318541	7:107309776:T>C	107309776	NM_000441.2	NM_000441.2:c.305-2807T>C	\N	\N	\N	44640		Unknown significance	\N	intron_variant	MODIFIER	\N	\N	6.89	6.4792e-05	gnomad_AF_nfe_pass	SLC26A4
1318542	7:107309778:T>G	107309778	NM_000441.2	NM_000441.2:c.305-2805T>G	\N	\N	\N	44640		Unknown significance	\N	intron_variant	MODIFIER	\N	\N	2.274	0.000114758	gnomad_AF_afr_pass	SLC26A4
1318543	7:107309788:A>G	107309788	NM_000441.2	NM_000441.2:c.305-2795A>G	\N	\N	\N	44640		Unknown significance	\N	intron_variant	MODIFIER	\N	\N	4.873	0.000114732	gnomad_AF_afr_pass	SLC26A4
1318544	7:107309798:A>G	107309798	NM_000441.2	NM_000441.2:c.305-2785A>G	\N	\N	\N	44640		Benign	\N	intron_variant	MODIFIER	\N	\N	0.275	0.0624713	gnomad_AF_afr_pass	SLC26A4
1318545	7:107309810:C>G	107309810	NM_000441.2	NM_000441.2:c.305-2773C>G	\N	\N	\N	44640		Unknown significance	\N	intron_variant	MODIFIER	\N	\N	1.508	0.000114732	gnomad_AF_afr_pass	SLC26A4
1318546	7:107309812:G>A	107309812	NM_000441.2	NM_000441.2:c.305-2771G>A	\N	\N	\N	44640		Benign	\N	intron_variant	MODIFIER	\N	\N	0.461	0.92153	gnomad_AF_afr_pass	SLC26A4
1318547	7:107309843:G>A	107309843	NM_000441.2	NM_000441.2:c.305-2740G>A	\N	\N	\N	44640		Unknown significance	\N	intron_variant	MODIFIER	\N	\N	9.826	0.000114758	gnomad_AF_afr_pass	SLC26A4
1318548	7:107309848:T>C	107309848	NM_000441.2	NM_000441.2:c.305-2735T>C	\N	\N	\N	44640		Unknown significance	\N	intron_variant	MODIFIER	\N	\N	9.484	6.4792e-05	gnomad_AF_nfe_pass	SLC26A4
1318549	7:107309850:A>G	107309850	NM_000441.2	NM_000441.2:c.305-2733A>G	\N	\N	\N	44640		Unknown significance	\N	intron_variant	MODIFIER	\N	\N	6.377	0.000129584	gnomad_AF_nfe_pass	SLC26A4
1318550	7:107309854:A>C	107309854	NM_000441.2	NM_000441.2:c.305-2729A>C	\N	\N	\N	44640		Unknown significance	\N	intron_variant	MODIFIER	\N	\N	5.625	0.000641849	gnomad_AF_eas_pass	SLC26A4
1318551	7:107309864:C>T	107309864	NM_000441.2	NM_000441.2:c.305-2719C>T	\N	\N	\N	44640		Benign	\N	intron_variant	MODIFIER	\N	\N	3.378	0.0301669	gnomad_AF_eas_pass	SLC26A4
1318552	7:107309873:G>T	107309873	NM_000441.2	NM_000441.2:c.305-2710G>T	\N	\N	\N	44640		Unknown significance	\N	intron_variant	MODIFIER	\N	\N	4.65	\N	\N	SLC26A4
1318553	7:107309878:T>C	107309878	NM_000441.2	NM_000441.2:c.305-2705T>C	\N	\N	\N	44640		Unknown significance	\N	intron_variant	MODIFIER	\N	\N	1.95	0.000114784	gnomad_AF_afr_pass	SLC26A4
1318554	7:107309887:G>C	107309887	NM_000441.2	NM_000441.2:c.305-2696G>C	\N	\N	\N	44640		Unknown significance	\N	intron_variant	MODIFIER	\N	\N	4.883	\N	\N	SLC26A4
1318555	7:107309904:T>C	107309904	NM_000441.2	NM_000441.2:c.305-2679T>C	\N	\N	\N	44640		Unknown significance	\N	intron_variant	MODIFIER	\N	\N	2.117	0.000229727	gnomad_AF_afr_pass	SLC26A4
1318556	7:107309905:G>A	107309905	NM_000441.2	NM_000441.2:c.305-2678G>A	\N	\N	\N	44640		Unknown significance	\N	intron_variant	MODIFIER	\N	\N	2.605	0.00117925	gnomad_AF_amr_pass	SLC26A4
1318557	7:107309911:A>G	107309911	NM_000441.2	NM_000441.2:c.305-2672A>G	\N	\N	\N	44640		Unknown significance	\N	intron_variant	MODIFIER	\N	\N	6.685	0	gnomad_AF_afr_pass|gnomad_AF_amr_pass|gnomad_AF_eas_pass|gnomad_AF_nfe_pass	SLC26A4
1318558	7:107309921:C>G	107309921	NM_000441.2	NM_000441.2:c.305-2662C>G	\N	\N	\N	44640		Unknown significance	\N	intron_variant	MODIFIER	\N	\N	0.088	0.000114784	gnomad_AF_afr_pass	SLC26A4
1318559	7:107309923:A>C	107309923	NM_000441.2	NM_000441.2:c.305-2660A>C	\N	\N	\N	44640		Unknown significance	\N	intron_variant	MODIFIER	\N	\N	0.986	6.48004e-05	gnomad_AF_nfe_pass	SLC26A4
1318560	7:107309924:G>C	107309924	NM_000441.2	NM_000441.2:c.305-2659G>C	\N	\N	\N	44640		Unknown significance	\N	intron_variant	MODIFIER	\N	\N	0.443	0.0021809	gnomad_AF_afr_pass	SLC26A4
1318561	7:107309937:C>G	107309937	NM_000441.2	NM_000441.2:c.305-2646C>G	\N	\N	\N	44640		Unknown significance	\N	intron_variant	MODIFIER	\N	\N	1.338	6.4834e-05	gnomad_AF_nfe_pass	SLC26A4
1318562	7:107309937:C>T	107309937	NM_000441.2	NM_000441.2:c.305-2646C>T	\N	\N	\N	44640		Unknown significance	\N	intron_variant	MODIFIER	\N	\N	1.956	6.4834e-05	gnomad_AF_nfe_pass	SLC26A4
1318563	7:107309959:C>T	107309959	NM_000441.2	NM_000441.2:c.305-2624C>T	\N	\N	\N	44640		Unknown significance	\N	intron_variant	MODIFIER	\N	\N	8.643	\N	\N	SLC26A4
1318564	7:107309982:C>T	107309982	NM_000441.2	NM_000441.2:c.305-2601C>T	\N	\N	\N	44640		Unknown significance	\N	intron_variant	MODIFIER	\N	\N	9.145	6.48508e-05	gnomad_AF_nfe_pass	SLC26A4
1318565	7:107309987:T>A	107309987	NM_000441.2	NM_000441.2:c.305-2596T>A	\N	\N	\N	44640		Unknown significance	\N	intron_variant	MODIFIER	\N	\N	5.863	0.000114863	gnomad_AF_afr_pass	SLC26A4
1318566	7:107309997:C>T	107309997	NM_000441.2	NM_000441.2:c.305-2586C>T	\N	\N	\N	44640		Unknown significance	\N	intron_variant	MODIFIER	\N	\N	9.169	0.000114784	gnomad_AF_afr_pass	SLC26A4
1318567	7:107310009:C>T	107310009	NM_000441.2	NM_000441.2:c.305-2574C>T	\N	\N	\N	44640		Unknown significance	\N	intron_variant	MODIFIER	\N	\N	9.802	0.000114784	gnomad_AF_afr_pass	SLC26A4
1318568	7:107310014:T>A	107310014	NM_000441.2	NM_000441.2:c.305-2569T>A	\N	\N	\N	44640		Unknown significance	\N	intron_variant	MODIFIER	\N	\N	11.91	6.4792e-05	gnomad_AF_nfe_pass	SLC26A4
1318569	7:107310015:A>G	107310015	NM_000441.2	NM_000441.2:c.305-2568A>G	\N	\N	\N	44640		Unknown significance	\N	intron_variant	MODIFIER	\N	\N	12.05	\N	\N	SLC26A4
1318570	7:107310035:T>G	107310035	NM_000441.2	NM_000441.2:c.305-2548T>G	\N	\N	\N	44640		Unknown significance	\N	intron_variant	MODIFIER	\N	\N	8.17	\N	\N	SLC26A4
1318571	7:107310061:T>G	107310061	NM_000441.2	NM_000441.2:c.305-2522T>G	\N	\N	\N	44640		Unknown significance	\N	intron_variant	MODIFIER	\N	\N	5.545	0.000114784	gnomad_AF_afr_pass	SLC26A4
1318572	7:107310064:A>G	107310064	NM_000441.2	NM_000441.2:c.305-2519A>G	\N	\N	\N	44640		Unknown significance	\N	intron_variant	MODIFIER	\N	\N	7.285	0.00118203	gnomad_AF_amr_pass	SLC26A4
1318573	7:107310078:A>C	107310078	NM_000441.2	NM_000441.2:c.305-2505A>C	\N	\N	\N	44640		Unknown significance	\N	intron_variant	MODIFIER	\N	\N	10.58	0.000229516	gnomad_AF_afr_pass	SLC26A4
1318574	7:107310080:T>A	107310080	NM_000441.2	NM_000441.2:c.305-2503T>A	\N	\N	\N	44640		Unknown significance	\N	intron_variant	MODIFIER	\N	\N	11.46	6.48256e-05	gnomad_AF_nfe_pass	SLC26A4
1318575	7:107310082:C>A	107310082	NM_000441.2	NM_000441.2:c.305-2501C>A	\N	\N	\N	44640		Unknown significance	\N	intron_variant	MODIFIER	\N	\N	5.438	0.000229568	gnomad_AF_afr_pass	SLC26A4
1318576	7:107310095:G>C	107310095	NM_000441.2	NM_000441.2:c.305-2488G>C	\N	\N	\N	44640		Unknown significance	\N	intron_variant	MODIFIER	\N	\N	1.448	\N	\N	SLC26A4
1318577	7:107310103:CTTTGT>C	107310103	NM_000441.2	NM_000441.2:c.305-2476_305-2472del	\N	\N	\N	44640		Unknown significance	\N	intron_variant	MODIFIER	\N	\N	3.736	0.00117925	gnomad_AF_amr_pass	SLC26A4
1318578	7:107310104:T>G	107310104	NM_000441.2	NM_000441.2:c.305-2479T>G	\N	\N	\N	44640		Unknown significance	\N	intron_variant	MODIFIER	\N	\N	4.929	\N	\N	SLC26A4
1318579	7:107310127:A>G	107310127	NM_000441.2	NM_000441.2:c.305-2456A>G	\N	\N	\N	44640		Unknown significance	\N	intron_variant	MODIFIER	\N	\N	5.653	0.000114758	gnomad_AF_afr_pass	SLC26A4
1318580	7:107310133:G>A	107310133	NM_000441.2	NM_000441.2:c.305-2450G>A	\N	\N	\N	44640		Unknown significance	\N	intron_variant	MODIFIER	\N	\N	4.723	0.000229568	gnomad_AF_afr_pass	SLC26A4
1318581	7:107310135:T>C	107310135	NM_000441.2	NM_000441.2:c.305-2448T>C	\N	\N	\N	44640		Unknown significance	\N	intron_variant	MODIFIER	\N	\N	2.965	0.00355668	gnomad_AF_afr_pass	SLC26A4
1318582	7:107310141:A>G	107310141	NM_000441.2	NM_000441.2:c.305-2442A>G	\N	\N	\N	44640		Unknown significance	\N	intron_variant	MODIFIER	\N	\N	10.46	\N	\N	SLC26A4
1318583	7:107310143:C>A	107310143	NM_000441.2	NM_000441.2:c.305-2440C>A	\N	\N	\N	44640		Unknown significance	\N	intron_variant	MODIFIER	\N	\N	9.9	0.000459242	gnomad_AF_afr_pass	SLC26A4
1318584	7:107310152:T>C	107310152	NM_000441.2	NM_000441.2:c.305-2431T>C	\N	\N	\N	44640		Unknown significance	\N	intron_variant	MODIFIER	\N	\N	8.655	6.48088e-05	gnomad_AF_nfe_pass	SLC26A4
1318585	7:107310191:C>T	107310191	NM_000441.2	NM_000441.2:c.305-2392C>T	\N	\N	\N	44640		Unknown significance	\N	intron_variant	MODIFIER	\N	\N	5.235	0.000114784	gnomad_AF_afr_pass	SLC26A4
1318586	7:107310205:G>A	107310205	NM_000441.2	NM_000441.2:c.305-2378G>A	\N	\N	\N	44640		Unknown significance	\N	intron_variant	MODIFIER	\N	\N	11.02	\N	\N	SLC26A4
1318587	7:107310205:GA>G	107310205	NM_000441.2	NM_000441.2:c.305-2372del	\N	\N	\N	44640		Unknown significance	\N	intron_variant	MODIFIER	\N	\N	\N	6.50533e-05	gnomad_AF_nfe_pass	SLC26A4
1318588	7:107310227:C>T	107310227	NM_000441.2	NM_000441.2:c.305-2356C>T	\N	\N	\N	44640		Unknown significance	\N	intron_variant	MODIFIER	\N	\N	10.11	\N	\N	SLC26A4
1318589	7:107310239:T>C	107310239	NM_000441.2	NM_000441.2:c.305-2344T>C	\N	\N	\N	44640		Unknown significance	\N	intron_variant	MODIFIER	\N	\N	12.94	0.000129634	gnomad_AF_nfe_pass	SLC26A4
1318590	7:107310247:T>C	107310247	NM_000441.2	NM_000441.2:c.305-2336T>C	\N	\N	\N	44640		Unknown significance	\N	intron_variant	MODIFIER	\N	\N	10.95	0.00390266	gnomad_AF_afr_pass	SLC26A4
1318591	7:107310258:T>C	107310258	NM_000441.2	NM_000441.2:c.305-2325T>C	\N	\N	\N	44640		Unknown significance	\N	intron_variant	MODIFIER	\N	\N	1.609	\N	\N	SLC26A4
1318592	7:107310279:A>T	107310279	NM_000441.2	NM_000441.2:c.305-2304A>T	\N	\N	\N	44640		Unknown significance	\N	intron_variant	MODIFIER	\N	\N	6.135	0.000803305	gnomad_AF_afr_pass	SLC26A4
1318593	7:107310280:A>G	107310280	NM_000441.2	NM_000441.2:c.305-2303A>G	\N	\N	\N	44640		Unknown significance	\N	intron_variant	MODIFIER	\N	\N	3.614	6.47836e-05	gnomad_AF_nfe_pass	SLC26A4
1318594	7:107310283:T>A	107310283	NM_000441.2	NM_000441.2:c.305-2300T>A	\N	\N	\N	44640		Unknown significance	\N	intron_variant	MODIFIER	\N	\N	1.869	\N	\N	SLC26A4
1318595	7:107310294:A>G	107310294	NM_000441.2	NM_000441.2:c.305-2289A>G	\N	\N	\N	44640		Unknown significance	\N	intron_variant	MODIFIER	\N	\N	2.947	\N	\N	SLC26A4
1318596	7:107310302:A>G	107310302	NM_000441.2	NM_000441.2:c.305-2281A>G	\N	\N	\N	44640		Unknown significance	\N	intron_variant	MODIFIER	\N	\N	0.781	6.4792e-05	gnomad_AF_nfe_pass	SLC26A4
1318597	7:107310355:CA>C	107310355	NM_000441.2	NM_000441.2:c.305-2227del	\N	\N	\N	44640		Unknown significance	\N	intron_variant	MODIFIER	\N	\N	4.097	0.0012837	gnomad_AF_eas_pass	SLC26A4
1318598	7:107310362:A>C	107310362	NM_000441.2	NM_000441.2:c.305-2221A>C	\N	\N	\N	44640		Unknown significance	\N	intron_variant	MODIFIER	\N	\N	3.512	6.48172e-05	gnomad_AF_nfe_pass	SLC26A4
1318599	7:107310362:A>G	107310362	NM_000441.2	NM_000441.2:c.305-2221A>G	\N	\N	\N	44640		Unknown significance	\N	intron_variant	MODIFIER	\N	\N	3.89	\N	\N	SLC26A4
1318600	7:107310386:G>A	107310386	NM_000441.2	NM_000441.2:c.305-2197G>A	\N	\N	\N	44640		Unknown significance	\N	intron_variant	MODIFIER	\N	\N	10.08	0.000229779	gnomad_AF_afr_pass	SLC26A4
1318601	7:107310414:T>C	107310414	NM_000441.2	NM_000441.2:c.305-2169T>C	\N	\N	\N	44640		Unknown significance	\N	intron_variant	MODIFIER	\N	\N	5.508	\N	\N	SLC26A4
1318602	7:107310422:G>A	107310422	NM_000441.2	NM_000441.2:c.305-2161G>A	\N	\N	\N	44640		Unknown significance	\N	intron_variant	MODIFIER	\N	\N	2.126	0.000114705	gnomad_AF_afr_pass	SLC26A4
1318603	7:107310424:GT>G	107310424	NM_000441.2	NM_000441.2:c.305-2156del	\N	\N	\N	44640		Unknown significance	\N	intron_variant	MODIFIER	\N	\N	0.236	0.000344195	gnomad_AF_afr_pass	SLC26A4
1318604	7:107310429:C>T	107310429	NM_000441.2	NM_000441.2:c.305-2154C>T	\N	\N	\N	44640		Unknown significance	\N	intron_variant	MODIFIER	\N	\N	1.566	\N	\N	SLC26A4
1318605	7:107310430:G>A	107310430	NM_000441.2	NM_000441.2:c.305-2153G>A	\N	\N	\N	44640		Unknown significance	\N	intron_variant	MODIFIER	\N	\N	1.047	0.000918485	gnomad_AF_afr_pass	SLC26A4
1318606	7:107310430:G>C	107310430	NM_000441.2	NM_000441.2:c.305-2153G>C	\N	\N	\N	44640		Unknown significance	\N	intron_variant	MODIFIER	\N	\N	0.7	6.4834e-05	gnomad_AF_nfe_pass	SLC26A4
1318607	7:107310440:C>T	107310440	NM_000441.2	NM_000441.2:c.305-2143C>T	\N	\N	\N	44640		Unknown significance	\N	intron_variant	MODIFIER	\N	\N	5.762	0.000648677	gnomad_AF_nfe_pass	SLC26A4
1318608	7:107310452:T>C	107310452	NM_000441.2	NM_000441.2:c.305-2131T>C	\N	\N	\N	44640		Unknown significance	\N	intron_variant	MODIFIER	\N	\N	4.193	0	gnomad_AF_afr_pass|gnomad_AF_amr_pass|gnomad_AF_eas_pass|gnomad_AF_nfe_pass	SLC26A4
1318609	7:107310453:C>A	107310453	NM_000441.2	NM_000441.2:c.305-2130C>A	\N	\N	\N	44640		Unknown significance	\N	intron_variant	MODIFIER	\N	\N	1.015	0.00118203	gnomad_AF_amr_pass	SLC26A4
1318610	7:107310459:C>G	107310459	NM_000441.2	NM_000441.2:c.305-2124C>G	\N	\N	\N	44640		Unknown significance	\N	intron_variant	MODIFIER	\N	\N	0.557	0.0023753	gnomad_AF_amr_pass	SLC26A4
1318611	7:107310463:A>C	107310463	NM_000441.2	NM_000441.2:c.305-2120A>C	\N	\N	\N	44640		Unknown significance	\N	intron_variant	MODIFIER	\N	\N	6.193	\N	\N	SLC26A4
1318612	7:107310469:G>C	107310469	NM_000441.2	NM_000441.2:c.305-2114G>C	\N	\N	\N	44640		Unknown significance	\N	intron_variant	MODIFIER	\N	\N	1.414	0.000115075	gnomad_AF_afr_pass	SLC26A4
1318613	7:107310470:A>T	107310470	NM_000441.2	NM_000441.2:c.305-2113A>T	\N	\N	\N	44640		Unknown significance	\N	intron_variant	MODIFIER	\N	\N	2.956	0.000114995	gnomad_AF_afr_pass	SLC26A4
1318614	7:107310471:T>C	107310471	NM_000441.2	NM_000441.2:c.305-2112T>C	\N	\N	\N	44640		Unknown significance	\N	intron_variant	MODIFIER	\N	\N	4.315	0.000641026	gnomad_AF_eas_pass	SLC26A4
1318615	7:107310495:C>G	107310495	NM_000441.2	NM_000441.2:c.305-2088C>G	\N	\N	\N	44640		Unknown significance	\N	intron_variant	MODIFIER	\N	\N	1.009	0.000230734	gnomad_AF_afr_pass	SLC26A4
1318616	7:107310497:T>A	107310497	NM_000441.2	NM_000441.2:c.305-2086T>A	\N	\N	\N	44640		Unknown significance	\N	intron_variant	MODIFIER	\N	\N	1.817	\N	\N	SLC26A4
1318617	7:107310507:T>G	107310507	NM_000441.2	NM_000441.2:c.305-2076T>G	\N	\N	\N	44640		Unknown significance	\N	intron_variant	MODIFIER	\N	\N	0.333	\N	\N	SLC26A4
1318618	7:107310515:G>T	107310515	NM_000441.2	NM_000441.2:c.305-2068G>T	\N	\N	\N	44640		Unknown significance	\N	intron_variant	MODIFIER	\N	\N	0.901	\N	\N	SLC26A4
1318619	7:107310527:T>C	107310527	NM_000441.2	NM_000441.2:c.305-2056T>C	\N	\N	\N	44640		Benign	\N	intron_variant	MODIFIER	\N	\N	0.484	0.0265283	gnomad_AF_afr_pass	SLC26A4
1318620	7:107310534:T>C	107310534	NM_000441.2	NM_000441.2:c.305-2049T>C	\N	\N	\N	44640		Unknown significance	\N	intron_variant	MODIFIER	\N	\N	1.625	6.49688e-05	gnomad_AF_nfe_pass	SLC26A4
1318621	7:107310538:T>G	107310538	NM_000441.2	NM_000441.2:c.305-2045T>G	\N	\N	\N	44640		Unknown significance	\N	intron_variant	MODIFIER	\N	\N	0.247	6.50618e-05	gnomad_AF_nfe_pass	SLC26A4
1318622	7:107310549:A>G	107310549	NM_000441.2	NM_000441.2:c.305-2034A>G	\N	\N	\N	44640		Unknown significance	\N	intron_variant	MODIFIER	\N	\N	0.322	\N	\N	SLC26A4
1318623	7:107310549:A>T	107310549	NM_000441.2	NM_000441.2:c.305-2034A>T	\N	\N	\N	44640		Unknown significance	\N	intron_variant	MODIFIER	\N	\N	0.29	\N	\N	SLC26A4
1318624	7:107310555:A>T	107310555	NM_000441.2	NM_000441.2:c.305-2028A>T	\N	\N	\N	44640		Unknown significance	\N	intron_variant	MODIFIER	\N	\N	4.144	\N	\N	SLC26A4
1318625	7:107310557:A>AT	107310557	NM_000441.2	NM_000441.2:c.305-2011dup	\N	\N	\N	44640		Benign	\N	intron_variant	MODIFIER	\N	\N	4.317	0.676667	gnomad_AF_eas_pass	SLC26A4
1318626	7:107310557:A>ATT	107310557	NM_000441.2	NM_000441.2:c.305-2012_305-2011dup	\N	\N	\N	44640		Unknown significance	\N	intron_variant	MODIFIER	\N	\N	4.25	\N	\N	SLC26A4
1318627	7:107310557:AT>A	107310557	NM_000441.2	NM_000441.2:c.305-2011del	\N	\N	\N	44640		Benign	\N	intron_variant	MODIFIER	\N	\N	3.816	0.0888772	gnomad_AF_afr_pass	SLC26A4
1318628	7:107310557:ATT>A	107310557	NM_000441.2	NM_000441.2:c.305-2012_305-2011del	\N	\N	\N	44640		Unknown significance	\N	intron_variant	MODIFIER	\N	\N	4.138	\N	\N	SLC26A4
1318629	7:107310566:T>TC	107310566	NM_000441.2	NM_000441.2:c.305-2017_305-2016insC	\N	\N	\N	44640		Unknown significance	\N	intron_variant	MODIFIER	\N	\N	2.059	0.00119048	gnomad_AF_amr_pass	SLC26A4
1318630	7:107310573:G>T	107310573	NM_000441.2	NM_000441.2:c.305-2010G>T	\N	\N	\N	44640		Unknown significance	\N	intron_variant	MODIFIER	\N	\N	2.331	\N	\N	SLC26A4
1318631	7:107310578:G>T	107310578	NM_000441.2	NM_000441.2:c.305-2005G>T	\N	\N	\N	44640		Benign	\N	intron_variant	MODIFIER	\N	\N	3.047	0.0474443	gnomad_AF_afr_pass	SLC26A4
1318632	7:107310599:G>A	107310599	NM_000441.2	NM_000441.2:c.305-1984G>A	\N	\N	\N	44640		Unknown significance	\N	intron_variant	MODIFIER	\N	\N	3.418	0.00147118	gnomad_AF_nfe_pass	SLC26A4
1318633	7:107310615:C>T	107310615	NM_000441.2	NM_000441.2:c.305-1968C>T	\N	\N	\N	44640		Unknown significance	\N	intron_variant	MODIFIER	\N	\N	0.106	6.61901e-05	gnomad_AF_nfe_pass	SLC26A4
1318634	7:107310616:G>A	107310616	NM_000441.2	NM_000441.2:c.305-1967G>A	\N	\N	\N	44640		Unknown significance	\N	intron_variant	MODIFIER	\N	\N	0.877	\N	\N	SLC26A4
1318635	7:107310619:A>G	107310619	NM_000441.2	NM_000441.2:c.305-1964A>G	\N	\N	\N	44640		Unknown significance	\N	intron_variant	MODIFIER	\N	\N	2.726	0	gnomad_AF_afr_pass|gnomad_AF_amr_pass|gnomad_AF_eas_pass|gnomad_AF_nfe_pass	SLC26A4
1318636	7:107310624:G>A	107310624	NM_000441.2	NM_000441.2:c.305-1959G>A	\N	\N	\N	44640		Unknown significance	\N	intron_variant	MODIFIER	\N	\N	0.629	0.00130039	gnomad_AF_eas_pass	SLC26A4
1318637	7:107310640:C>T	107310640	NM_000441.2	NM_000441.2:c.305-1943C>T	\N	\N	\N	44640		Unknown significance	\N	intron_variant	MODIFIER	\N	\N	0.013	0.000654622	gnomad_AF_nfe_pass	SLC26A4
1318638	7:107310641:G>A	107310641	NM_000441.2	NM_000441.2:c.305-1942G>A	\N	\N	\N	44640		Unknown significance	\N	intron_variant	MODIFIER	\N	\N	1.243	0.000131285	gnomad_AF_nfe_pass	SLC26A4
1318639	7:107310649:G>A	107310649	NM_000441.2	NM_000441.2:c.305-1934G>A	\N	\N	\N	44640		Unknown significance	\N	intron_variant	MODIFIER	\N	\N	1.461	\N	\N	SLC26A4
1318640	7:107310673:C>G	107310673	NM_000441.2	NM_000441.2:c.305-1910C>G	\N	\N	\N	44640		Unknown significance	\N	intron_variant	MODIFIER	\N	\N	0.852	0.00034634	gnomad_AF_afr_pass	SLC26A4
1318641	7:107310677:C>T	107310677	NM_000441.2	NM_000441.2:c.305-1906C>T	\N	\N	\N	44640		Unknown significance	\N	intron_variant	MODIFIER	\N	\N	1.419	0.00118203	gnomad_AF_amr_pass	SLC26A4
1318642	7:107310694:C>G	107310694	NM_000441.2	NM_000441.2:c.305-1889C>G	\N	\N	\N	44640		Unknown significance	\N	intron_variant	MODIFIER	\N	\N	0.125	0.000641026	gnomad_AF_eas_pass	SLC26A4
1318643	7:107310707:C>T	107310707	NM_000441.2	NM_000441.2:c.305-1876C>T	\N	\N	\N	44640		Unknown significance	\N	intron_variant	MODIFIER	\N	\N	1.143	\N	\N	SLC26A4
1318644	7:107310709:A>T	107310709	NM_000441.2	NM_000441.2:c.305-1874A>T	\N	\N	\N	44640		Unknown significance	\N	intron_variant	MODIFIER	\N	\N	1.712	\N	\N	SLC26A4
1318645	7:107310717:C>T	107310717	NM_000441.2	NM_000441.2:c.305-1866C>T	\N	\N	\N	44640		Unknown significance	\N	intron_variant	MODIFIER	\N	\N	1.773	0.00160957	gnomad_AF_afr_pass	SLC26A4
1318646	7:107310728:A>G	107310728	NM_000441.2	NM_000441.2:c.305-1855A>G	\N	\N	\N	44640		Unknown significance	\N	intron_variant	MODIFIER	\N	\N	3.035	\N	\N	SLC26A4
1318647	7:107310733:T>C	107310733	NM_000441.2	NM_000441.2:c.305-1850T>C	\N	\N	\N	44640		Unknown significance	\N	intron_variant	MODIFIER	\N	\N	0.193	6.49773e-05	gnomad_AF_nfe_pass	SLC26A4
1318648	7:107310736:T>C	107310736	NM_000441.2	NM_000441.2:c.305-1847T>C	\N	\N	\N	44640		Unknown significance	\N	intron_variant	MODIFIER	\N	\N	2.742	0.000641026	gnomad_AF_eas_pass	SLC26A4
1318649	7:107310742:C>T	107310742	NM_000441.2	NM_000441.2:c.305-1841C>T	\N	\N	\N	44640		Unknown significance	\N	intron_variant	MODIFIER	\N	\N	1.337	\N	\N	SLC26A4
1318650	7:107310743:G>C	107310743	NM_000441.2	NM_000441.2:c.305-1840G>C	\N	\N	\N	44640		Unknown significance	\N	intron_variant	MODIFIER	\N	\N	0.114	0.000642674	gnomad_AF_eas_pass	SLC26A4
1318651	7:107310746:G>T	107310746	NM_000441.2	NM_000441.2:c.305-1837G>T	\N	\N	\N	44640		Unknown significance	\N	intron_variant	MODIFIER	\N	\N	1.516	6.5189e-05	gnomad_AF_nfe_pass	SLC26A4
1318652	7:107310751:A>G	107310751	NM_000441.2	NM_000441.2:c.305-1832A>G	\N	\N	\N	44640		Unknown significance	\N	intron_variant	MODIFIER	\N	\N	4.523	\N	\N	SLC26A4
1318653	7:107310754:A>G	107310754	NM_000441.2	NM_000441.2:c.305-1829A>G	\N	\N	\N	44640		Unknown significance	\N	intron_variant	MODIFIER	\N	\N	4.752	6.50533e-05	gnomad_AF_nfe_pass	SLC26A4
1318654	7:107310785:C>T	107310785	NM_000441.2	NM_000441.2:c.305-1798C>T	\N	\N	\N	44640		Unknown significance	\N	intron_variant	MODIFIER	\N	\N	2.72	6.49435e-05	gnomad_AF_nfe_pass	SLC26A4
1318655	7:107310793:C>A	107310793	NM_000441.2	NM_000441.2:c.305-1790C>A	\N	\N	\N	44640		Unknown significance	\N	intron_variant	MODIFIER	\N	\N	0.18	\N	\N	SLC26A4
1318656	7:107310804:G>A	107310804	NM_000441.2	NM_000441.2:c.305-1779G>A	\N	\N	\N	44640		Unknown significance	\N	intron_variant	MODIFIER	\N	\N	0.268	\N	\N	SLC26A4
1318657	7:107310810:C>T	107310810	NM_000441.2	NM_000441.2:c.305-1773C>T	\N	\N	\N	44640		Unknown significance	\N	intron_variant	MODIFIER	\N	\N	3.199	\N	\N	SLC26A4
1318658	7:107310816:T>G	107310816	NM_000441.2	NM_000441.2:c.305-1767T>G	\N	\N	\N	44640		Unknown significance	\N	intron_variant	MODIFIER	\N	\N	4.505	6.48424e-05	gnomad_AF_nfe_pass	SLC26A4
1318659	7:107310822:G>A	107310822	NM_000441.2	NM_000441.2:c.305-1761G>A	\N	\N	\N	44640		Unknown significance	\N	intron_variant	MODIFIER	\N	\N	3.305	6.49857e-05	gnomad_AF_nfe_pass	SLC26A4
1318660	7:107310823:A>C	107310823	NM_000441.2	NM_000441.2:c.305-1760A>C	\N	\N	\N	44640		Unknown significance	\N	intron_variant	MODIFIER	\N	\N	3.653	6.49013e-05	gnomad_AF_nfe_pass	SLC26A4
1318661	7:107310830:G>A	107310830	NM_000441.2	NM_000441.2:c.305-1753G>A	\N	\N	\N	44640		Unknown significance	\N	intron_variant	MODIFIER	\N	\N	1.968	0.000641849	gnomad_AF_eas_pass	SLC26A4
1318662	7:107310841:C>T	107310841	NM_000441.2	NM_000441.2:c.305-1742C>T	\N	\N	\N	44640		Unknown significance	\N	intron_variant	MODIFIER	\N	\N	1.254	6.49604e-05	gnomad_AF_nfe_pass	SLC26A4
1318663	7:107310847:C>T	107310847	NM_000441.2	NM_000441.2:c.305-1736C>T	\N	\N	\N	44640		Unknown significance	\N	intron_variant	MODIFIER	\N	\N	1.163	0.000459876	gnomad_AF_afr_pass	SLC26A4
1318664	7:107310848:G>A	107310848	NM_000441.2	NM_000441.2:c.305-1735G>A	\N	\N	\N	44640		Unknown significance	\N	intron_variant	MODIFIER	\N	\N	0.09	0.000642674	gnomad_AF_eas_pass	SLC26A4
1318665	7:107310856:C>T	107310856	NM_000441.2	NM_000441.2:c.305-1727C>T	\N	\N	\N	44640		Benign	\N	intron_variant	MODIFIER	\N	\N	1.724	0.0544953	gnomad_AF_afr_pass	SLC26A4
1318666	7:107310857:G>A	107310857	NM_000441.2	NM_000441.2:c.305-1726G>A	\N	\N	\N	44640		Unknown significance	\N	intron_variant	MODIFIER	\N	\N	0.072	0.00149642	gnomad_AF_nfe_pass	SLC26A4
1318667	7:107310871:C>T	107310871	NM_000441.2	NM_000441.2:c.305-1712C>T	\N	\N	\N	44640		Unknown significance	\N	intron_variant	MODIFIER	\N	\N	2	0.00149632	gnomad_AF_afr_pass	SLC26A4
1318668	7:107310872:G>A	107310872	NM_000441.2	NM_000441.2:c.305-1711G>A	\N	\N	\N	44640		Unknown significance	\N	intron_variant	MODIFIER	\N	\N	0.019	0.00379659	gnomad_AF_afr_pass	SLC26A4
1318669	7:107310874:A>G	107310874	NM_000441.2	NM_000441.2:c.305-1709A>G	\N	\N	\N	44640		Unknown significance	\N	intron_variant	MODIFIER	\N	\N	2.927	\N	\N	SLC26A4
1318670	7:107310883:C>T	107310883	NM_000441.2	NM_000441.2:c.305-1700C>T	\N	\N	\N	44640		Unknown significance	\N	intron_variant	MODIFIER	\N	\N	2.102	0.000114784	gnomad_AF_afr_pass	SLC26A4
1318671	7:107310887:C>T	107310887	NM_000441.2	NM_000441.2:c.305-1696C>T	\N	\N	\N	44640		Unknown significance	\N	intron_variant	MODIFIER	\N	\N	0.899	\N	\N	SLC26A4
1318672	7:107310894:G>A	107310894	NM_000441.2	NM_000441.2:c.305-1689G>A	\N	\N	\N	44640		Unknown significance	\N	intron_variant	MODIFIER	\N	\N	2.145	\N	\N	SLC26A4
1318673	7:107310900:G>C	107310900	NM_000441.2	NM_000441.2:c.305-1683G>C	\N	\N	\N	44640		Unknown significance	\N	intron_variant	MODIFIER	\N	\N	1.308	\N	\N	SLC26A4
1318674	7:107310904:T>G	107310904	NM_000441.2	NM_000441.2:c.305-1679T>G	\N	\N	\N	44640		Unknown significance	\N	intron_variant	MODIFIER	\N	\N	5.54	6.48508e-05	gnomad_AF_nfe_pass	SLC26A4
1318675	7:107310913:A>C	107310913	NM_000441.2	NM_000441.2:c.305-1670A>C	\N	\N	\N	44640		Unknown significance	\N	intron_variant	MODIFIER	\N	\N	7.321	0.00149254	gnomad_AF_nfe_pass	SLC26A4
1318676	7:107310937:G>A	107310937	NM_000441.2	NM_000441.2:c.305-1646G>A	\N	\N	\N	44640		Unknown significance	\N	intron_variant	MODIFIER	\N	\N	0.717	\N	\N	SLC26A4
1318677	7:107310940:T>C	107310940	NM_000441.2	NM_000441.2:c.305-1643T>C	\N	\N	\N	44640		Unknown significance	\N	intron_variant	MODIFIER	\N	\N	8.304	6.48088e-05	gnomad_AF_nfe_pass	SLC26A4
1318678	7:107310947:T>C	107310947	NM_000441.2	NM_000441.2:c.305-1636T>C	\N	\N	\N	44640		Unknown significance	\N	intron_variant	MODIFIER	\N	\N	8.055	0.00011489	gnomad_AF_afr_pass	SLC26A4
1318679	7:107310961:T>A	107310961	NM_000441.2	NM_000441.2:c.305-1622T>A	\N	\N	\N	44640		Unknown significance	\N	intron_variant	MODIFIER	\N	\N	4.871	\N	\N	SLC26A4
1318680	7:107310988:C>T	107310988	NM_000441.2	NM_000441.2:c.305-1595C>T	\N	\N	\N	44640		Unknown significance	\N	intron_variant	MODIFIER	\N	\N	2.845	0.000114863	gnomad_AF_afr_pass	SLC26A4
1318681	7:107310990:C>T	107310990	NM_000441.2	NM_000441.2:c.305-1593C>T	\N	\N	\N	44640		Unknown significance	\N	intron_variant	MODIFIER	\N	\N	0.677	0.000114863	gnomad_AF_afr_pass	SLC26A4
1318682	7:107310991:G>A	107310991	NM_000441.2	NM_000441.2:c.305-1592G>A	\N	\N	\N	44640		Unknown significance	\N	intron_variant	MODIFIER	\N	\N	3.429	0.00117925	gnomad_AF_amr_pass	SLC26A4
1318683	7:107311004:C>T	107311004	NM_000441.2	NM_000441.2:c.305-1579C>T	\N	\N	\N	44640		Unknown significance	\N	intron_variant	MODIFIER	\N	\N	5.976	\N	\N	SLC26A4
1318684	7:107311054:A>G	107311054	NM_000441.2	NM_000441.2:c.305-1529A>G	\N	\N	\N	44640		Unknown significance	\N	intron_variant	MODIFIER	\N	\N	5.384	0.000114758	gnomad_AF_afr_pass	SLC26A4
1318685	7:107311062:G>A	107311062	NM_000441.2	NM_000441.2:c.305-1521G>A	\N	\N	\N	44640		Unknown significance	\N	intron_variant	MODIFIER	\N	\N	4.409	0.000114863	gnomad_AF_afr_pass	SLC26A4
1318686	7:107311067:C>G	107311067	NM_000441.2	NM_000441.2:c.305-1516C>G	\N	\N	\N	44640		Unknown significance	\N	intron_variant	MODIFIER	\N	\N	4.371	\N	\N	SLC26A4
1318687	7:107311088:T>C	107311088	NM_000441.2	NM_000441.2:c.305-1495T>C	\N	\N	\N	44640		Unknown significance	\N	intron_variant	MODIFIER	\N	\N	7.208	6.48172e-05	gnomad_AF_nfe_pass	SLC26A4
1318688	7:107311091:A>G	107311091	NM_000441.2	NM_000441.2:c.305-1492A>G	\N	\N	\N	44640		Unknown significance	\N	intron_variant	MODIFIER	\N	\N	0.626	0.000114811	gnomad_AF_afr_pass	SLC26A4
1318689	7:107311094:T>G	107311094	NM_000441.2	NM_000441.2:c.305-1489T>G	\N	\N	\N	44640		Unknown significance	\N	intron_variant	MODIFIER	\N	\N	1.753	0.000194426	gnomad_AF_nfe_pass	SLC26A4
1318690	7:107311106:T>C	107311106	NM_000441.2	NM_000441.2:c.305-1477T>C	\N	\N	\N	44640		Unknown significance	\N	intron_variant	MODIFIER	\N	\N	3.571	0.000641026	gnomad_AF_eas_pass	SLC26A4
1318691	7:107311109:A>G	107311109	NM_000441.2	NM_000441.2:c.305-1474A>G	\N	\N	\N	44640		Unknown significance	\N	intron_variant	MODIFIER	\N	\N	3.816	6.4834e-05	gnomad_AF_nfe_pass	SLC26A4
1318692	7:107311112:G>A	107311112	NM_000441.2	NM_000441.2:c.305-1471G>A	\N	\N	\N	44640		Unknown significance	\N	intron_variant	MODIFIER	\N	\N	1.564	6.48256e-05	gnomad_AF_nfe_pass	SLC26A4
1318693	7:107311131:C>T	107311131	NM_000441.2	NM_000441.2:c.305-1452C>T	\N	\N	\N	44640		Unknown significance	\N	intron_variant	MODIFIER	\N	\N	0.97	0.000114811	gnomad_AF_afr_pass	SLC26A4
1318694	7:107311148:T>C	107311148	NM_000441.2	NM_000441.2:c.305-1435T>C	\N	\N	\N	44640		Unknown significance	\N	intron_variant	MODIFIER	\N	\N	2.982	0.000114863	gnomad_AF_afr_pass	SLC26A4
1318695	7:107311164:A>C	107311164	NM_000441.2	NM_000441.2:c.305-1419A>C	\N	\N	\N	44640		Unknown significance	\N	intron_variant	MODIFIER	\N	\N	3.652	\N	\N	SLC26A4
1318696	7:107311165:T>C	107311165	NM_000441.2	NM_000441.2:c.305-1418T>C	\N	\N	\N	44640		Unknown significance	\N	intron_variant	MODIFIER	\N	\N	0.087	0.000114784	gnomad_AF_afr_pass	SLC26A4
1318697	7:107311188:A>G	107311188	NM_000441.2	NM_000441.2:c.305-1395A>G	\N	\N	\N	44640		Unknown significance	\N	intron_variant	MODIFIER	\N	\N	5.761	\N	\N	SLC26A4
1318698	7:107311190:A>T	107311190	NM_000441.2	NM_000441.2:c.305-1393A>T	\N	\N	\N	44640		Unknown significance	\N	intron_variant	MODIFIER	\N	\N	5.435	6.48256e-05	gnomad_AF_nfe_pass	SLC26A4
1318699	7:107311191:G>T	107311191	NM_000441.2	NM_000441.2:c.305-1392G>T	\N	\N	\N	44640		Unknown significance	\N	intron_variant	MODIFIER	\N	\N	5.721	\N	\N	SLC26A4
1318700	7:107311193:G>A	107311193	NM_000441.2	NM_000441.2:c.305-1390G>A	\N	\N	\N	44640		Unknown significance	\N	intron_variant	MODIFIER	\N	\N	5.69	6.48004e-05	gnomad_AF_nfe_pass	SLC26A4
1318701	7:107311199:G>A	107311199	NM_000441.2	NM_000441.2:c.305-1384G>A	\N	\N	\N	44640		Unknown significance	\N	intron_variant	MODIFIER	\N	\N	7.816	0.000114863	gnomad_AF_afr_pass	SLC26A4
1318702	7:107311203:G>C	107311203	NM_000441.2	NM_000441.2:c.305-1380G>C	\N	\N	\N	44640		Unknown significance	\N	intron_variant	MODIFIER	\N	\N	8.66	\N	\N	SLC26A4
1318703	7:107311214:A>AT	107311214	NM_000441.2	NM_000441.2:c.305-1367dup	\N	\N	\N	44640		Unknown significance	\N	intron_variant	MODIFIER	\N	\N	7.987	0.000388903	gnomad_AF_nfe_pass	SLC26A4
1318704	7:107311252:A>G	107311252	NM_000441.2	NM_000441.2:c.305-1331A>G	\N	\N	\N	44640		Unknown significance	\N	intron_variant	MODIFIER	\N	\N	6.247	0.000114784	gnomad_AF_afr_pass	SLC26A4
1318705	7:107311287:A>G	107311287	NM_000441.2	NM_000441.2:c.305-1296A>G	\N	\N	\N	44640		Unknown significance	\N	intron_variant	MODIFIER	\N	\N	5.713	\N	\N	SLC26A4
1318706	7:107311292:ATG>A	107311292	NM_000441.2	NM_000441.2:c.305-1289_305-1288del	\N	\N	\N	44640		Benign	\N	intron_variant	MODIFIER	\N	\N	1.051	0.0199725	gnomad_AF_afr_pass	SLC26A4
1318707	7:107311298:T>A	107311298	NM_000441.2	NM_000441.2:c.305-1285T>A	\N	\N	\N	44640		Unknown significance	\N	intron_variant	MODIFIER	\N	\N	1.893	\N	\N	SLC26A4
1318708	7:107311314:C>T	107311314	NM_000441.2	NM_000441.2:c.305-1269C>T	\N	\N	\N	44640		Unknown significance	\N	intron_variant	MODIFIER	\N	\N	3.376	6.48004e-05	gnomad_AF_nfe_pass	SLC26A4
1318709	7:107311317:A>G	107311317	NM_000441.2	NM_000441.2:c.305-1266A>G	\N	\N	\N	44640		Unknown significance	\N	intron_variant	MODIFIER	\N	\N	0.142	0.000129601	gnomad_AF_nfe_pass	SLC26A4
1318710	7:107311318:T>G	107311318	NM_000441.2	NM_000441.2:c.305-1265T>G	\N	\N	\N	44640		Unknown significance	\N	intron_variant	MODIFIER	\N	\N	1.916	6.47836e-05	gnomad_AF_nfe_pass	SLC26A4
1318711	7:107311324:C>T	107311324	NM_000441.2	NM_000441.2:c.305-1259C>T	\N	\N	\N	44640		Unknown significance	\N	intron_variant	MODIFIER	\N	\N	2.299	\N	\N	SLC26A4
1318712	7:107311344:T>C	107311344	NM_000441.2	NM_000441.2:c.305-1239T>C	\N	\N	\N	44640		Unknown significance	\N	intron_variant	MODIFIER	\N	\N	4.904	0.00128205	gnomad_AF_eas_pass	SLC26A4
1318713	7:107311349:AG>A	107311349	NM_000441.2	NM_000441.2:c.305-1232del	\N	\N	\N	44640		Unknown significance	\N	intron_variant	MODIFIER	\N	\N	2.367	6.4792e-05	gnomad_AF_nfe_pass	SLC26A4
1318714	7:107311351:G>A	107311351	NM_000441.2	NM_000441.2:c.305-1232G>A	\N	\N	\N	44640		Unknown significance	\N	intron_variant	MODIFIER	\N	\N	1.204	6.48088e-05	gnomad_AF_nfe_pass	SLC26A4
1318715	7:107311355:T>TA	107311355	NM_000441.2	NM_000441.2:c.305-1226dup	\N	\N	\N	44640		Unknown significance	\N	intron_variant	MODIFIER	\N	\N	\N	\N	\N	SLC26A4
1318716	7:107311367:G>A	107311367	NM_000441.2	NM_000441.2:c.305-1216G>A	\N	\N	\N	44640		Unknown significance	\N	intron_variant	MODIFIER	\N	\N	0.386	0.000114758	gnomad_AF_afr_pass	SLC26A4
1318717	7:107311394:G>A	107311394	NM_000441.2	NM_000441.2:c.305-1189G>A	\N	\N	\N	44640		Unknown significance	\N	intron_variant	MODIFIER	\N	\N	1.223	6.4792e-05	gnomad_AF_nfe_pass	SLC26A4
1318718	7:107311402:A>G	107311402	NM_000441.2	NM_000441.2:c.305-1181A>G	\N	\N	\N	44640		Benign	\N	intron_variant	MODIFIER	\N	\N	4.347	0.0377098	gnomad_AF_afr_pass	SLC26A4
1318719	7:107311418:GTTGTC>G	107311418	NM_000441.2	NM_000441.2:c.305-1158_305-1154del	\N	\N	\N	44640		Benign	\N	intron_variant	MODIFIER	\N	\N	8.71	0.0337621	gnomad_AF_afr_pass	SLC26A4
1318720	7:107311419:T>C	107311419	NM_000441.2	NM_000441.2:c.305-1164T>C	\N	\N	\N	44640		Unknown significance	\N	intron_variant	MODIFIER	\N	\N	7.565	0.000230468	gnomad_AF_afr_pass	SLC26A4
1318721	7:107311438:G>C	107311438	NM_000441.2	NM_000441.2:c.305-1145G>C	\N	\N	\N	44640		Unknown significance	\N	intron_variant	MODIFIER	\N	\N	0.938	0.000114837	gnomad_AF_afr_pass	SLC26A4
1318722	7:107311443:A>G	107311443	NM_000441.2	NM_000441.2:c.305-1140A>G	\N	\N	\N	44640		Unknown significance	\N	intron_variant	MODIFIER	\N	\N	3.401	0.00011489	gnomad_AF_afr_pass	SLC26A4
1318723	7:107311452:T>C	107311452	NM_000441.2	NM_000441.2:c.305-1131T>C	\N	\N	\N	44640		Unknown significance	\N	intron_variant	MODIFIER	\N	\N	4.72	0	gnomad_AF_afr_pass|gnomad_AF_amr_pass|gnomad_AF_eas_pass|gnomad_AF_nfe_pass	SLC26A4
1318724	7:107311473:T>G	107311473	NM_000441.2	NM_000441.2:c.305-1110T>G	\N	\N	\N	44640		Unknown significance	\N	intron_variant	MODIFIER	\N	\N	4.115	0.00424702	gnomad_AF_afr_pass	SLC26A4
1318725	7:107311489:A>G	107311489	NM_000441.2	NM_000441.2:c.305-1094A>G	\N	\N	\N	44640		Unknown significance	\N	intron_variant	MODIFIER	\N	\N	4.697	\N	\N	SLC26A4
1318726	7:107311492:G>A	107311492	NM_000441.2	NM_000441.2:c.305-1091G>A	\N	\N	\N	44640		Unknown significance	\N	intron_variant	MODIFIER	\N	\N	5.152	0.00320513	gnomad_AF_eas_pass	SLC26A4
1318727	7:107311514:A>G	107311514	NM_000441.2	NM_000441.2:c.305-1069A>G	\N	\N	\N	44640		Unknown significance	\N	intron_variant	MODIFIER	\N	\N	3.537	\N	\N	SLC26A4
1318728	7:107311519:G>A	107311519	NM_000441.2	NM_000441.2:c.305-1064G>A	\N	\N	\N	44640		Unknown significance	\N	intron_variant	MODIFIER	\N	\N	5.019	\N	\N	SLC26A4
1318729	7:107311530:C>T	107311530	NM_000441.2	NM_000441.2:c.305-1053C>T	\N	\N	\N	44640		Unknown significance	\N	intron_variant	MODIFIER	\N	\N	2.77	0.0012837	gnomad_AF_eas_pass	SLC26A4
1318730	7:107311531:G>A	107311531	NM_000441.2	NM_000441.2:c.305-1052G>A	\N	\N	\N	44640		Unknown significance	\N	intron_variant	MODIFIER	\N	\N	0.26	0	gnomad_AF_afr_pass|gnomad_AF_amr_pass|gnomad_AF_eas_pass|gnomad_AF_nfe_pass	SLC26A4
1318731	7:107311547:C>A	107311547	NM_000441.2	NM_000441.2:c.305-1036C>A	\N	\N	\N	44640		Benign	\N	intron_variant	MODIFIER	\N	\N	2.301	0.0132002	gnomad_AF_afr_pass	SLC26A4
1318732	7:107311558:C>G	107311558	NM_000441.2	NM_000441.2:c.305-1025C>G	\N	\N	\N	44640		Unknown significance	\N	intron_variant	MODIFIER	\N	\N	1.207	6.48508e-05	gnomad_AF_nfe_pass	SLC26A4
1318733	7:107311578:T>C	107311578	NM_000441.2	NM_000441.2:c.305-1005T>C	\N	\N	\N	44640		Unknown significance	\N	intron_variant	MODIFIER	\N	\N	9.659	6.48508e-05	gnomad_AF_nfe_pass	SLC26A4
1318734	7:107311583:G>A	107311583	NM_000441.2	NM_000441.2:c.305-1000G>A	\N	\N	\N	44640		Unknown significance	\N	intron_variant	MODIFIER	\N	\N	11.06	\N	\N	SLC26A4
1318735	7:107311585:C>A	107311585	NM_000441.2	NM_000441.2:c.305-998C>A	\N	\N	\N	44640		Unknown significance	\N	intron_variant	MODIFIER	\N	\N	12.15	0.00256739	gnomad_AF_eas_pass	SLC26A4
1318736	7:107311590:G>C	107311590	NM_000441.2	NM_000441.2:c.305-993G>C	\N	\N	\N	44640		Unknown significance	\N	intron_variant	MODIFIER	\N	\N	9.939	\N	\N	SLC26A4
1318737	7:107311592:G>A	107311592	NM_000441.2	NM_000441.2:c.305-991G>A	\N	\N	\N	44640		Unknown significance	\N	intron_variant	MODIFIER	\N	\N	7.195	0.000129651	gnomad_AF_nfe_pass	SLC26A4
1318738	7:107311607:C>CT	107311607	NM_000441.2	NM_000441.2:c.305-966dup	\N	\N	\N	44640		Unknown significance	\N	intron_variant	MODIFIER	\N	\N	\N	\N	\N	SLC26A4
1318739	7:107311607:CT>C	107311607	NM_000441.2	NM_000441.2:c.305-966del	\N	\N	\N	44640		Unknown significance	\N	intron_variant	MODIFIER	\N	\N	0.639	0.00129032	gnomad_AF_eas_pass	SLC26A4
1318740	7:107311612:T>C	107311612	NM_000441.2	NM_000441.2:c.305-971T>C	\N	\N	\N	44640		Benign	\N	intron_variant	MODIFIER	\N	\N	5.16	0.00513479	gnomad_AF_eas_pass	SLC26A4
1318741	7:107311618:C>T	107311618	NM_000441.2	NM_000441.2:c.305-965C>T	\N	\N	\N	44640		Unknown significance	\N	intron_variant	MODIFIER	\N	\N	0.459	\N	\N	SLC26A4
1318742	7:107311625:A>T	107311625	NM_000441.2	NM_000441.2:c.305-958A>T	\N	\N	\N	44640		Unknown significance	\N	intron_variant	MODIFIER	\N	\N	0.093	\N	\N	SLC26A4
1318743	7:107311626:G>T	107311626	NM_000441.2	NM_000441.2:c.305-957G>T	\N	\N	\N	44640		Unknown significance	\N	intron_variant	MODIFIER	\N	\N	0.237	\N	\N	SLC26A4
1318744	7:107311635:T>C	107311635	NM_000441.2	NM_000441.2:c.305-948T>C	\N	\N	\N	44640		Unknown significance	\N	intron_variant	MODIFIER	\N	\N	4.442	0.00118203	gnomad_AF_amr_pass	SLC26A4
1318745	7:107311639:G>T	107311639	NM_000441.2	NM_000441.2:c.305-944G>T	\N	\N	\N	44640		Unknown significance	\N	intron_variant	MODIFIER	\N	\N	0.288	\N	\N	SLC26A4
1318746	7:107311644:G>C	107311644	NM_000441.2	NM_000441.2:c.305-939G>C	\N	\N	\N	44640		Unknown significance	\N	intron_variant	MODIFIER	\N	\N	1.136	6.49098e-05	gnomad_AF_nfe_pass	SLC26A4
1318747	7:107311649:C>A	107311649	NM_000441.2	NM_000441.2:c.305-934C>A	\N	\N	\N	44640		Unknown significance	\N	intron_variant	MODIFIER	\N	\N	0.672	\N	\N	SLC26A4
1318748	7:107311662:C>T	107311662	NM_000441.2	NM_000441.2:c.305-921C>T	\N	\N	\N	44640		Unknown significance	\N	intron_variant	MODIFIER	\N	\N	1.13	0.000114863	gnomad_AF_afr_pass	SLC26A4
1318749	7:107311670:C>T	107311670	NM_000441.2	NM_000441.2:c.305-913C>T	\N	\N	\N	44640		Unknown significance	\N	intron_variant	MODIFIER	\N	\N	0.511	0.00117925	gnomad_AF_amr_pass	SLC26A4
1318750	7:107311671:G>A	107311671	NM_000441.2	NM_000441.2:c.305-912G>A	\N	\N	\N	44640		Unknown significance	\N	intron_variant	MODIFIER	\N	\N	0.572	6.48929e-05	gnomad_AF_nfe_pass	SLC26A4
1318751	7:107311682:G>A	107311682	NM_000441.2	NM_000441.2:c.305-901G>A	\N	\N	\N	44640		Unknown significance	\N	intron_variant	MODIFIER	\N	\N	0.025	0.000688705	gnomad_AF_afr_pass	SLC26A4
1318752	7:107311686:T>C	107311686	NM_000441.2	NM_000441.2:c.305-897T>C	\N	\N	\N	44640		Unknown significance	\N	intron_variant	MODIFIER	\N	\N	1.297	0.000641026	gnomad_AF_eas_pass	SLC26A4
1318753	7:107311700:T>C	107311700	NM_000441.2	NM_000441.2:c.305-883T>C	\N	\N	\N	44640		Unknown significance	\N	intron_variant	MODIFIER	\N	\N	5.12	0.0021814	gnomad_AF_afr_pass	SLC26A4
1318754	7:107311703:G>T	107311703	NM_000441.2	NM_000441.2:c.305-880G>T	\N	\N	\N	44640		Unknown significance	\N	intron_variant	MODIFIER	\N	\N	4.032	0.000114784	gnomad_AF_afr_pass	SLC26A4
1318755	7:107311706:C>T	107311706	NM_000441.2	NM_000441.2:c.305-877C>T	\N	\N	\N	44640		Unknown significance	\N	intron_variant	MODIFIER	\N	\N	4.308	\N	\N	SLC26A4
1318756	7:107311722:C>G	107311722	NM_000441.2	NM_000441.2:c.305-861C>G	\N	\N	\N	44640		Unknown significance	\N	intron_variant	MODIFIER	\N	\N	1.203	\N	\N	SLC26A4
1318757	7:107311724:C>T	107311724	NM_000441.2	NM_000441.2:c.305-859C>T	\N	\N	\N	44640		Unknown significance	\N	intron_variant	MODIFIER	\N	\N	3.416	\N	\N	SLC26A4
1318758	7:107311729:T>G	107311729	NM_000441.2	NM_000441.2:c.305-854T>G	\N	\N	\N	44640		Unknown significance	\N	intron_variant	MODIFIER	\N	\N	0.68	0.000114758	gnomad_AF_afr_pass	SLC26A4
1318759	7:107311733:TAATA>T	107311733	NM_000441.2	NM_000441.2:c.305-848_305-845del	\N	\N	\N	44640		Unknown significance	\N	intron_variant	MODIFIER	\N	\N	\N	\N	\N	SLC26A4
1318760	7:107311735:A>G	107311735	NM_000441.2	NM_000441.2:c.305-848A>G	\N	\N	\N	44640		Unknown significance	\N	intron_variant	MODIFIER	\N	\N	0.209	0.000114758	gnomad_AF_afr_pass	SLC26A4
1318761	7:107311740:T>C	107311740	NM_000441.2	NM_000441.2:c.305-843T>C	\N	\N	\N	44640		Unknown significance	\N	intron_variant	MODIFIER	\N	\N	4.502	\N	\N	SLC26A4
1318762	7:107311748:C>T	107311748	NM_000441.2	NM_000441.2:c.305-835C>T	\N	\N	\N	44640		Unknown significance	\N	intron_variant	MODIFIER	\N	\N	0.047	6.4792e-05	gnomad_AF_nfe_pass	SLC26A4
1318763	7:107311753:G>A	107311753	NM_000441.2	NM_000441.2:c.305-830G>A	\N	\N	\N	44640		Unknown significance	\N	intron_variant	MODIFIER	\N	\N	0.193	6.48761e-05	gnomad_AF_nfe_pass	SLC26A4
1318764	7:107311763:A>G	107311763	NM_000441.2	NM_000441.2:c.305-820A>G	\N	\N	\N	44640		Unknown significance	\N	intron_variant	MODIFIER	\N	\N	1.221	0.000129634	gnomad_AF_nfe_pass	SLC26A4
1318765	7:107311790:A>C	107311790	NM_000441.2	NM_000441.2:c.305-793A>C	\N	\N	\N	44640		Benign	\N	intron_variant	MODIFIER	\N	\N	2.226	0.123223	gnomad_AF_amr_pass	SLC26A4
1318766	7:107311805:A>G	107311805	NM_000441.2	NM_000441.2:c.305-778A>G	\N	\N	\N	44640		Unknown significance	\N	intron_variant	MODIFIER	\N	\N	0.02	6.48761e-05	gnomad_AF_nfe_pass	SLC26A4
1318767	7:107311808:T>C	107311808	NM_000441.2	NM_000441.2:c.305-775T>C	\N	\N	\N	44640		Unknown significance	\N	intron_variant	MODIFIER	\N	\N	3.424	0.000114811	gnomad_AF_afr_pass	SLC26A4
1318768	7:107311820:G>A	107311820	NM_000441.2	NM_000441.2:c.305-763G>A	\N	\N	\N	44640		Benign	\N	intron_variant	MODIFIER	\N	\N	0.534	0.0551084	gnomad_AF_nfe_pass	SLC26A4
1318769	7:107311841:C>A	107311841	NM_000441.2	NM_000441.2:c.305-742C>A	\N	\N	\N	44640		Unknown significance	\N	intron_variant	MODIFIER	\N	\N	0.022	0.0012837	gnomad_AF_eas_pass	SLC26A4
1318770	7:107311841:C>G	107311841	NM_000441.2	NM_000441.2:c.305-742C>G	\N	\N	\N	44640		Benign	\N	intron_variant	MODIFIER	\N	\N	0.02	0.0421936	gnomad_AF_afr_pass	SLC26A4
1318771	7:107311845:T>C	107311845	NM_000441.2	NM_000441.2:c.305-738T>C	\N	\N	\N	44640		Unknown significance	\N	intron_variant	MODIFIER	\N	\N	3.844	\N	\N	SLC26A4
1318772	7:107311850:C>T	107311850	NM_000441.2	NM_000441.2:c.305-733C>T	\N	\N	\N	44640		Unknown significance	\N	intron_variant	MODIFIER	\N	\N	0.683	0	gnomad_AF_afr_pass|gnomad_AF_amr_pass|gnomad_AF_eas_pass|gnomad_AF_nfe_pass	SLC26A4
1318773	7:107311853:C>A	107311853	NM_000441.2	NM_000441.2:c.305-730C>A	\N	\N	\N	44640		Unknown significance	\N	intron_variant	MODIFIER	\N	\N	0.359	\N	\N	SLC26A4
1318774	7:107311853:C>G	107311853	NM_000441.2	NM_000441.2:c.305-730C>G	\N	\N	\N	44640		Unknown significance	\N	intron_variant	MODIFIER	\N	\N	0.334	0.000803305	gnomad_AF_afr_pass	SLC26A4
1318775	7:107311861:T>C	107311861	NM_000441.2	NM_000441.2:c.305-722T>C	\N	\N	\N	44640		Unknown significance	\N	intron_variant	MODIFIER	\N	\N	1.669	6.48088e-05	gnomad_AF_nfe_pass	SLC26A4
1318776	7:107311867:A>G	107311867	NM_000441.2	NM_000441.2:c.305-716A>G	\N	\N	\N	44640		Unknown significance	\N	intron_variant	MODIFIER	\N	\N	0.45	0.000641026	gnomad_AF_eas_pass	SLC26A4
1318777	7:107311890:GAC>G	107311890	NM_000441.2	NM_000441.2:c.305-690_305-689del	\N	\N	\N	44640		Unknown significance	\N	intron_variant	MODIFIER	\N	\N	2.357	0.000229516	gnomad_AF_afr_pass	SLC26A4
1318778	7:107311930:G>C	107311930	NM_000441.2	NM_000441.2:c.305-653G>C	\N	\N	\N	44640		Unknown significance	\N	intron_variant	MODIFIER	\N	\N	1.857	\N	\N	SLC26A4
1318779	7:107311931:AT>A	107311931	NM_000441.2	NM_000441.2:c.305-650del	\N	\N	\N	44640		Unknown significance	\N	intron_variant	MODIFIER	\N	\N	\N	\N	\N	SLC26A4
1318780	7:107311935:T>C	107311935	NM_000441.2	NM_000441.2:c.305-648T>C	\N	\N	\N	44640		Unknown significance	\N	intron_variant	MODIFIER	\N	\N	8.068	0.000114758	gnomad_AF_afr_pass	SLC26A4
1318781	7:107311940:T>A	107311940	NM_000441.2	NM_000441.2:c.305-643T>A	\N	\N	\N	44640		Benign	\N	intron_variant	MODIFIER	\N	\N	0.5	0.021711	gnomad_AF_nfe_pass	SLC26A4
1318782	7:107311965:C>A	107311965	NM_000441.2	NM_000441.2:c.305-618C>A	\N	\N	\N	44640		Unknown significance	\N	intron_variant	MODIFIER	\N	\N	1.095	0	gnomad_AF_afr_pass|gnomad_AF_amr_pass|gnomad_AF_eas_pass|gnomad_AF_nfe_pass	SLC26A4
1318783	7:107311980:A>C	107311980	NM_000441.2	NM_000441.2:c.305-603A>C	\N	\N	\N	44640		Unknown significance	\N	intron_variant	MODIFIER	\N	\N	0.136	0.000641849	gnomad_AF_eas_pass	SLC26A4
1318784	7:107311986:T>C	107311986	NM_000441.2	NM_000441.2:c.305-597T>C	\N	\N	\N	44640		Unknown significance	\N	intron_variant	MODIFIER	\N	\N	1.67	\N	\N	SLC26A4
1318785	7:107311987:C>G	107311987	NM_000441.2	NM_000441.2:c.305-596C>G	\N	\N	\N	44640		Unknown significance	\N	intron_variant	MODIFIER	\N	\N	1.7	6.48004e-05	gnomad_AF_nfe_pass	SLC26A4
1318786	7:107311989:A>G	107311989	NM_000441.2	NM_000441.2:c.305-594A>G	\N	\N	\N	44640		Unknown significance	\N	intron_variant	MODIFIER	\N	\N	4.104	6.48088e-05	gnomad_AF_nfe_pass	SLC26A4
1318787	7:107311992:C>T	107311992	NM_000441.2	NM_000441.2:c.305-591C>T	\N	\N	\N	44640		Unknown significance	\N	intron_variant	MODIFIER	\N	\N	2.955	6.48172e-05	gnomad_AF_nfe_pass	SLC26A4
1318788	7:107312015:G>T	107312015	NM_000441.2	NM_000441.2:c.305-568G>T	\N	\N	\N	44640		Unknown significance	\N	intron_variant	MODIFIER	\N	\N	3.415	0.00117925	gnomad_AF_amr_pass	SLC26A4
1318789	7:107312017:T>A	107312017	NM_000441.2	NM_000441.2:c.305-566T>A	\N	\N	\N	44640		Unknown significance	\N	intron_variant	MODIFIER	\N	\N	2.02	0.000114732	gnomad_AF_afr_pass	SLC26A4
1318790	7:107312039:T>A	107312039	NM_000441.2	NM_000441.2:c.305-544T>A	\N	\N	\N	44640		Unknown significance	\N	intron_variant	MODIFIER	\N	\N	2.86	0.000918485	gnomad_AF_afr_pass	SLC26A4
1318791	7:107312041:G>A	107312041	NM_000441.2	NM_000441.2:c.305-542G>A	\N	\N	\N	44640		Unknown significance	\N	intron_variant	MODIFIER	\N	\N	1.229	0.000129618	gnomad_AF_nfe_pass	SLC26A4
1318792	7:107312044:T>C	107312044	NM_000441.2	NM_000441.2:c.305-539T>C	\N	\N	\N	44640		Unknown significance	\N	intron_variant	MODIFIER	\N	\N	3.989	0.000972132	gnomad_AF_nfe_pass	SLC26A4
1318793	7:107312045:C>T	107312045	NM_000441.2	NM_000441.2:c.305-538C>T	\N	\N	\N	44640		Unknown significance	\N	intron_variant	MODIFIER	\N	\N	1.365	\N	\N	SLC26A4
1318794	7:107312054:C>T	107312054	NM_000441.2	NM_000441.2:c.305-529C>T	\N	\N	\N	44640		Unknown significance	\N	intron_variant	MODIFIER	\N	\N	5.506	0.000803489	gnomad_AF_afr_pass	SLC26A4
1318795	7:107312074:G>A	107312074	NM_000441.2	NM_000441.2:c.305-509G>A	\N	\N	\N	44640		Unknown significance	\N	intron_variant	MODIFIER	\N	\N	3.368	0.000114758	gnomad_AF_afr_pass	SLC26A4
1318796	7:107312077:T>G	107312077	NM_000441.2	NM_000441.2:c.305-506T>G	\N	\N	\N	44640		Benign	\N	intron_variant	MODIFIER	\N	\N	5.073	0.660757	gnomad_AF_amr_pass	SLC26A4
1318797	7:107312078:G>C	107312078	NM_000441.2	NM_000441.2:c.305-505G>C	\N	\N	\N	44640		Unknown significance	\N	intron_variant	MODIFIER	\N	\N	4.281	6.48088e-05	gnomad_AF_nfe_pass	SLC26A4
1318798	7:107312094:A>G	107312094	NM_000441.2	NM_000441.2:c.305-489A>G	\N	\N	\N	44640		Unknown significance	\N	intron_variant	MODIFIER	\N	\N	7.821	\N	\N	SLC26A4
1318799	7:107312095:A>G	107312095	NM_000441.2	NM_000441.2:c.305-488A>G	\N	\N	\N	44640		Unknown significance	\N	intron_variant	MODIFIER	\N	\N	1.93	0	gnomad_AF_afr_pass|gnomad_AF_amr_pass|gnomad_AF_eas_pass|gnomad_AF_nfe_pass	SLC26A4
1318800	7:107312099:A>G	107312099	NM_000441.2	NM_000441.2:c.305-484A>G	\N	\N	\N	44640		Unknown significance	\N	intron_variant	MODIFIER	\N	\N	6.045	0.000114811	gnomad_AF_afr_pass	SLC26A4
1318801	7:107312105:G>A	107312105	NM_000441.2	NM_000441.2:c.305-478G>A	\N	\N	\N	44640		Unknown significance	\N	intron_variant	MODIFIER	\N	\N	6.043	\N	\N	SLC26A4
1318802	7:107312107:C>T	107312107	NM_000441.2	NM_000441.2:c.305-476C>T	\N	\N	\N	44640		Unknown significance	\N	intron_variant	MODIFIER	\N	\N	3.809	6.48088e-05	gnomad_AF_nfe_pass	SLC26A4
1318803	7:107312122:T>C	107312122	NM_000441.2	NM_000441.2:c.305-461T>C	\N	\N	\N	44640		Unknown significance	\N	intron_variant	MODIFIER	\N	\N	5.33	0.000129651	gnomad_AF_nfe_pass	SLC26A4
1318804	7:107312126:A>C	107312126	NM_000441.2	NM_000441.2:c.305-457A>C	\N	\N	\N	44640		Benign	\N	intron_variant	MODIFIER	\N	\N	2.879	0.00810425	gnomad_AF_nfe_pass	SLC26A4
1318805	7:107312129:T>G	107312129	NM_000441.2	NM_000441.2:c.305-454T>G	\N	\N	\N	44640		Unknown significance	\N	intron_variant	MODIFIER	\N	\N	1.295	6.48593e-05	gnomad_AF_nfe_pass	SLC26A4
1318806	7:107312131:A>G	107312131	NM_000441.2	NM_000441.2:c.305-452A>G	\N	\N	\N	44640		Unknown significance	\N	intron_variant	MODIFIER	\N	\N	5.287	6.48508e-05	gnomad_AF_nfe_pass	SLC26A4
1318807	7:107312134:G>A	107312134	NM_000441.2	NM_000441.2:c.305-449G>A	\N	\N	\N	44640		Unknown significance	\N	intron_variant	MODIFIER	\N	\N	0.999	0.000229516	gnomad_AF_afr_pass	SLC26A4
1318808	7:107312163:G>A	107312163	NM_000441.2	NM_000441.2:c.305-420G>A	\N	\N	\N	44640		Unknown significance	\N	intron_variant	MODIFIER	\N	\N	4.923	0.000114811	gnomad_AF_afr_pass	SLC26A4
1318809	7:107312164:T>G	107312164	NM_000441.2	NM_000441.2:c.305-419T>G	\N	\N	\N	44640		Unknown significance	\N	intron_variant	MODIFIER	\N	\N	5.111	0.000114811	gnomad_AF_afr_pass	SLC26A4
1318810	7:107312165:A>G	107312165	NM_000441.2	NM_000441.2:c.305-418A>G	\N	\N	\N	44640		Unknown significance	\N	intron_variant	MODIFIER	\N	\N	2.832	\N	\N	SLC26A4
1318811	7:107312196:G>A	107312196	NM_000441.2	NM_000441.2:c.305-387G>A	\N	\N	\N	44640		Benign	\N	intron_variant	MODIFIER	\N	\N	0.639	0.0116128	gnomad_AF_nfe_pass	SLC26A4
1318812	7:107312202:T>C	107312202	NM_000441.2	NM_000441.2:c.305-381T>C	\N	\N	\N	44640		Unknown significance	\N	intron_variant	MODIFIER	\N	\N	3.262	6.48256e-05	gnomad_AF_nfe_pass	SLC26A4
1318813	7:107312210:A>G	107312210	NM_000441.2	NM_000441.2:c.305-373A>G	\N	\N	\N	44640		Unknown significance	\N	intron_variant	MODIFIER	\N	\N	1.098	0	gnomad_AF_afr_pass|gnomad_AF_amr_pass|gnomad_AF_eas_pass|gnomad_AF_nfe_pass	SLC26A4
1318814	7:107312211:C>T	107312211	NM_000441.2	NM_000441.2:c.305-372C>T	\N	\N	\N	44640		Unknown significance	\N	intron_variant	MODIFIER	\N	\N	0.836	0.000114758	gnomad_AF_afr_pass	SLC26A4
1318815	7:107312215:T>C	107312215	NM_000441.2	NM_000441.2:c.305-368T>C	\N	\N	\N	44640		Unknown significance	\N	intron_variant	MODIFIER	\N	\N	0.374	0.00128205	gnomad_AF_eas_pass	SLC26A4
1318816	7:107312226:A>G	107312226	NM_000441.2	NM_000441.2:c.305-357A>G	\N	\N	\N	44640		Unknown significance	\N	intron_variant	MODIFIER	\N	\N	6.905	\N	\N	SLC26A4
1318817	7:107312229:T>C	107312229	NM_000441.2	NM_000441.2:c.305-354T>C	\N	\N	\N	44640		Unknown significance	\N	intron_variant	MODIFIER	\N	\N	7.361	0.000129668	gnomad_AF_nfe_pass	SLC26A4
1318818	7:107312249:C>T	107312249	NM_000441.2	NM_000441.2:c.305-334C>T	\N	\N	\N	44640		Unknown significance	\N	intron_variant	MODIFIER	\N	\N	1.092	0.000114784	gnomad_AF_afr_pass	SLC26A4
1318819	7:107312250:T>C	107312250	NM_000441.2	NM_000441.2:c.305-333T>C	\N	\N	\N	44640		Unknown significance	\N	intron_variant	MODIFIER	\N	\N	2.2	\N	\N	SLC26A4
1318820	7:107312254:T>C	107312254	NM_000441.2	NM_000441.2:c.305-329T>C	\N	\N	\N	44640		Unknown significance	\N	intron_variant	MODIFIER	\N	\N	2.648	6.4792e-05	gnomad_AF_nfe_pass	SLC26A4
1318821	7:107312254:TAC>T	107312254	NM_000441.2	NM_000441.2:c.305-326_305-325del	\N	\N	\N	44640		Unknown significance	\N	intron_variant	MODIFIER	\N	\N	3.302	0.000641026	gnomad_AF_eas_pass	SLC26A4
1318822	7:107312257:A>C	107312257	NM_000441.2	NM_000441.2:c.305-326A>C	\N	\N	\N	44640		Unknown significance	\N	intron_variant	MODIFIER	\N	\N	1.805	0	gnomad_AF_afr_pass|gnomad_AF_amr_pass|gnomad_AF_eas_pass|gnomad_AF_nfe_pass	SLC26A4
1318823	7:107312257:A>G	107312257	NM_000441.2	NM_000441.2:c.305-326A>G	\N	\N	\N	44640		Unknown significance	\N	intron_variant	MODIFIER	\N	\N	2.078	6.48172e-05	gnomad_AF_nfe_pass	SLC26A4
1318824	7:107312267:T>A	107312267	NM_000441.2	NM_000441.2:c.305-316T>A	\N	\N	\N	44640		Unknown significance	\N	intron_variant	MODIFIER	\N	\N	0.878	6.47836e-05	gnomad_AF_nfe_pass	SLC26A4
1318825	7:107312272:C>T	107312272	NM_000441.2	NM_000441.2:c.305-311C>T	\N	\N	\N	44640		Unknown significance	\N	intron_variant	MODIFIER	\N	\N	2.662	6.47836e-05	gnomad_AF_nfe_pass	SLC26A4
1318826	7:107312278:C>T	107312278	NM_000441.2	NM_000441.2:c.305-305C>T	\N	\N	\N	44640		Unknown significance	\N	intron_variant	MODIFIER	\N	\N	0.178	6.47836e-05	gnomad_AF_nfe_pass	SLC26A4
1318827	7:107312279:G>A	107312279	NM_000441.2	NM_000441.2:c.305-304G>A	\N	\N	\N	44640		Unknown significance	\N	intron_variant	MODIFIER	\N	\N	0.254	0.000114784	gnomad_AF_afr_pass	SLC26A4
1318828	7:107312287:T>C	107312287	NM_000441.2	NM_000441.2:c.305-296T>C	\N	\N	\N	44640		Unknown significance	\N	intron_variant	MODIFIER	\N	\N	0.78	0.000641026	gnomad_AF_eas_pass	SLC26A4
1318829	7:107312297:G>A	107312297	NM_000441.2	NM_000441.2:c.305-286G>A	\N	\N	\N	44640		Unknown significance	\N	intron_variant	MODIFIER	\N	\N	0.638	\N	\N	SLC26A4
1318830	7:107312349:C>T	107312349	NM_000441.2	NM_000441.2:c.305-234C>T	\N	\N	\N	44640		Benign	\N	intron_variant	MODIFIER	\N	\N	2.118	0.0065412	gnomad_AF_afr_pass	SLC26A4
1318831	7:107312350:G>A	107312350	NM_000441.2	NM_000441.2:c.305-233G>A	\N	\N	\N	44640		Unknown significance	\N	intron_variant	MODIFIER	\N	\N	2.452	0.00320924	gnomad_AF_eas_pass	SLC26A4
1318832	7:107312354:G>A	107312354	NM_000441.2	NM_000441.2:c.305-229G>A	\N	\N	\N	44640		Unknown significance	\N	intron_variant	MODIFIER	\N	\N	5.821	0.000114784	gnomad_AF_afr_pass	SLC26A4
1318833	7:107312356:C>G	107312356	NM_000441.2	NM_000441.2:c.305-227C>G	\N	\N	\N	44640		Unknown significance	\N	intron_variant	MODIFIER	\N	\N	0.587	6.48172e-05	gnomad_AF_nfe_pass	SLC26A4
1318834	7:107312362:T>C	107312362	NM_000441.2	NM_000441.2:c.305-221T>C	\N	\N	\N	44640		Unknown significance	\N	intron_variant	MODIFIER	\N	\N	3.468	6.4792e-05	gnomad_AF_nfe_pass	SLC26A4
1318835	7:107312368:A>C	107312368	NM_000441.2	NM_000441.2:c.305-215A>C	\N	\N	\N	44640		Unknown significance	\N	intron_variant	MODIFIER	\N	\N	0.922	0.000114758	gnomad_AF_afr_pass	SLC26A4
1318836	7:107312379:T>C	107312379	NM_000441.2	NM_000441.2:c.305-204T>C	\N	\N	\N	44640		Unknown significance	\N	intron_variant	MODIFIER	\N	\N	0.994	6.47836e-05	gnomad_AF_nfe_pass	SLC26A4
1318837	7:107312382:C>A	107312382	NM_000441.2	NM_000441.2:c.305-201C>A	\N	\N	\N	44640		Benign	\N	intron_variant	MODIFIER	\N	\N	0.466	0.0197172	gnomad_AF_nfe_pass	SLC26A4
1318838	7:107312401:A>G	107312401	NM_000441.2	NM_000441.2:c.305-182A>G	\N	\N	\N	44640		Unknown significance	\N	intron_variant	MODIFIER	\N	\N	0.825	6.48004e-05	gnomad_AF_nfe_pass	SLC26A4
1318839	7:107312449:T>C	107312449	NM_000441.2	NM_000441.2:c.305-134T>C	\N	\N	\N	44640		Unknown significance	\N	intron_variant	MODIFIER	\N	\N	0.187	6.48004e-05	gnomad_AF_nfe_pass	SLC26A4
1318840	7:107312463:T>G	107312463	NM_000441.2	NM_000441.2:c.305-120T>G	\N	\N	\N	44640		Unknown significance	\N	intron_variant	MODIFIER	\N	\N	6.021	\N	\N	SLC26A4
1318841	7:107312471:G>A	107312471	NM_000441.2	NM_000441.2:c.305-112G>A	\N	\N	\N	44640		Unknown significance	\N	intron_variant	MODIFIER	\N	\N	6.487	6.48845e-05	gnomad_AF_nfe_pass	SLC26A4
1318842	7:107312472:C>A	107312472	NM_000441.2	NM_000441.2:c.305-111C>A	\N	\N	\N	44640		Unknown significance	\N	intron_variant	MODIFIER	\N	\N	5.116	0.00256739	gnomad_AF_eas_pass	SLC26A4
1318843	7:107312484:C>A	107312484	NM_000441.2	NM_000441.2:c.305-99C>A	\N	\N	\N	44640		Unknown significance	\N	intron_variant	MODIFIER	\N	\N	1.565	0.000114811	gnomad_AF_afr_pass	SLC26A4
1318844	7:107312485:A>T	107312485	NM_000441.2	NM_000441.2:c.305-98A>T	\N	\N	\N	44640		Unknown significance	\N	intron_variant	MODIFIER	\N	\N	0.853	0.000114758	gnomad_AF_afr_pass	SLC26A4
1318845	7:107312491:G>A	107312491	NM_000441.2	NM_000441.2:c.305-92G>A	\N	\N	\N	44640		Unknown significance	\N	intron_variant	MODIFIER	\N	\N	0.441	\N	\N	SLC26A4
1318846	7:107312503:G>A	107312503	NM_000441.2	NM_000441.2:c.305-80G>A	\N	\N	\N	44640		Unknown significance	\N	intron_variant	MODIFIER	\N	\N	2.01	0	gnomad_AF_afr_pass|gnomad_AF_amr_pass|gnomad_AF_eas_pass|gnomad_AF_nfe_pass	SLC26A4
1318847	7:107312519:T>C	107312519	NM_000441.2	NM_000441.2:c.305-64T>C	\N	\N	\N	44640		Unknown significance	\N	intron_variant	MODIFIER	\N	\N	1.162	0.000114837	gnomad_AF_afr_pass	SLC26A4
1318848	7:107312525:A>C	107312525	NM_000441.2	NM_000441.2:c.305-58A>C	\N	\N	\N	44640		Unknown significance	\N	intron_variant	MODIFIER	\N	\N	4.175	6.49604e-05	gnomad_AF_nfe_pass	SLC26A4
1318849	7:107312538:T>C	107312538	NM_000441.2	NM_000441.2:c.305-45T>C	\N	\N	\N	44640		Unknown significance	\N	intron_variant	MODIFIER	\N	\N	0.406	2.8999e-05	gnomad_AF_amr_pass	SLC26A4
1318850	7:107312540:T>C	107312540	NM_000441.2	NM_000441.2:c.305-43T>C	\N	\N	\N	44640		Unknown significance	\N	intron_variant	MODIFIER	\N	\N	6.36	0.000226372	gnomad_AF_amr_pass	SLC26A4
1318851	7:107312550:T>C	107312550	NM_000441.2	NM_000441.2:c.305-33T>C	\N	\N	\N	44640		Unknown significance	\N	intron_variant	MODIFIER	\N	\N	7.66	2.89536e-05	gnomad_AF_amr_pass	SLC26A4
1318852	7:107312557:T>C	107312557	NM_000441.2	NM_000441.2:c.305-26T>C	\N	\N	\N	44640		Unknown significance	\N	intron_variant	MODIFIER	\N	\N	7.575	3.26947e-05	gnomad_AF_sas_pass	SLC26A4
1318853	7:107312559:T>C	107312559	NM_000441.2	NM_000441.2:c.305-24T>C	\N	\N	\N	44640		Unknown significance	\N	intron_variant	MODIFIER	\N	\N	7.899	3.26947e-05	gnomad_AF_sas_pass	SLC26A4
1318854	7:107312564:A>C	107312564	NM_000441.2	NM_000441.2:c.305-19A>C	\N	\N	\N	44640		Unknown significance	\N	intron_variant	MODIFIER	\N	\N	7.202	0.000123047	gnomad_AF_afr_pass	SLC26A4
1318855	7:107312564:A>G	107312564	NM_000441.2	NM_000441.2:c.305-19A>G	\N	\N	\N	44640		Unknown significance	\N	intron_variant	MODIFIER	\N	\N	7.23	6.53509e-05	gnomad_AF_sas_pass	SLC26A4
1318856	7:107312569:G>A	107312569	NM_000441.2	NM_000441.2:c.305-14G>A	\N	\N	\N	44640		Unknown significance	\N	intron_variant	MODIFIER	\N	\N	11.41	1.76007e-05	gnomad_AF_nfe_pass	SLC26A4
1318857	7:107312571:A>G	107312571	NM_000441.2	NM_000441.2:c.305-12A>G	\N	\N	\N	44640		Unknown significance	\N	intron_variant	MODIFIER	\N	\N	11.23	8.79848e-06	gnomad_AF_nfe_pass	SLC26A4
1318858	7:107312581:A>G	107312581	NM_000441.2	NM_000441.2:c.305-2A>G	\N	\N	\N	44640		Pathogenic	Pendred syndrome	splice_acceptor_variant	HIGH	\N	\N	33	\N	\N	SLC26A4
1318859	7:107312582:G>T	107312582	NM_000441.2	NM_000441.2:c.305-1G>T	\N	\N	\N	44640		Unknown significance	\N	splice_acceptor_variant	HIGH	\N	\N	33	8.79693e-06	gnomad_AF_nfe_pass	SLC26A4
1318860	7:107312584:G>A	107312584	NM_000441.2	NM_000441.2:c.306G>A	NP_000432.1:p.Gly102=	102	44672	\N		Likely benign	\N	splice_region_variant&synonymous_variant	LOW	\N	\N	12.64	\N	\N	SLC26A4
1318861	7:107312586:T>C	107312586	NM_000441.2	NM_000441.2:c.308T>C	NP_000432.1:p.Met103Thr	103	44672	\N	TM1	Unknown significance	\N	missense_variant	MODERATE	SLC26A/SulP_transporter_domain&SLC26A/SulP_transporter_domain&SLC26A/SulP_transporter_domain	\N	23.2	2.89118e-05	gnomad_AF_amr_pass	SLC26A4
1318862	7:107312587:G>A	107312587	NM_000441.2	NM_000441.2:c.309G>A	NP_000432.1:p.Met103Ile	103	44672	\N	TM1	Unknown significance	\N	missense_variant	MODERATE	SLC26A/SulP_transporter_domain&SLC26A/SulP_transporter_domain&SLC26A/SulP_transporter_domain	\N	24.4	8.796e-06	gnomad_AF_nfe_pass	SLC26A4
1318863	7:107312588:G>A	107312588	NM_000441.2	NM_000441.2:c.310G>A	NP_000432.1:p.Ala104Thr	104	44672	\N	TM1	Unknown significance	Pendred syndrome; Enlarged vestibular aqueduct	missense_variant	MODERATE	SLC26A/SulP_transporter_domain&SLC26A/SulP_transporter_domain&SLC26A/SulP_transporter_domain	\N	26.5	\N	\N	SLC26A4
1318864	7:107312589:C>T	107312589	NM_000441.2	NM_000441.2:c.311C>T	NP_000432.1:p.Ala104Val	104	44672	\N	TM1	Pathogenic	Deafness| non-syndromic| autosomal recessive	missense_variant	MODERATE	SLC26A/SulP_transporter_domain&SLC26A/SulP_transporter_domain&SLC26A/SulP_transporter_domain	\N	28	\N	\N	SLC26A4
1318865	7:107312590:A>C	107312590	NM_000441.2	NM_000441.2:c.312A>C	NP_000432.1:p.Ala104=	104	44672	\N		Unknown significance	\N	synonymous_variant	LOW	\N	\N	9.297	2.63871e-05	gnomad_AF_nfe_pass	SLC26A4
1318866	7:107312592:A>G	107312592	NM_000441.2	NM_000441.2:c.314A>G	NP_000432.1:p.Tyr105Cys	105	44672	\N	TM1	Pathogenic	Pendred syndrome	missense_variant	MODERATE	SLC26A/SulP_transporter_domain&SLC26A/SulP_transporter_domain&SLC26A/SulP_transporter_domain	\N	25	6.48424e-05	gnomad_AF_nfe_pass	SLC26A4
1318867	7:107312595:C>A	107312595	NM_000441.2	NM_000441.2:c.317C>A	NP_000432.1:p.Ala106Asp	106	44672	\N	TM1	Pathogenic	Pendred syndrome	missense_variant	MODERATE	SLC26A/SulP_transporter_domain&SLC26A/SulP_transporter_domain&SLC26A/SulP_transporter_domain	\N	25.8	\N	\N	SLC26A4
1318868	7:107312595:C>T	107312595	NM_000441.2	NM_000441.2:c.317C>T	NP_000432.1:p.Ala106Val	106	44672	\N	TM1	Pathogenic	Hearing loss| non-syndromic	missense_variant	MODERATE	SLC26A/SulP_transporter_domain&SLC26A/SulP_transporter_domain&SLC26A/SulP_transporter_domain	\N	26	\N	\N	SLC26A4
[truncated: 6,648 more rows]

## Sheet: Sheet1
Genotype	Amino acid position	Structual postion	Final pathogenicity	Final disease	Predicted molecular effect
NP_000432.1:p.Tyr20His	20	NTD; dimerization interface	Pathogenic	Enlarged vestibular aqueduct	Change of local charge
NP_000432.1:p.Met21Val	21	NTD; dimerization interface	Likely benign	\N	\N
NP_000432.1:p.Val22Leu	22	NTD; dimerization interface	Unknown significance	\N	\N
NP_000432.1:p.Arg24Gly	24	NTD; dimerization interface	Pathogenic	Deafness| non-syndromic| autosomal recessive	Disruption of hytrogen bond between R24 and D724 of the other protomer
NP_000432.1:p.Arg24Gln	24	NTD; dimerization interface	Pathogenic	Enlarged vestibular aqueduct	Disruption of hytrogen bond between R24 and D724 of the other protomer
NP_000432.1:p.Arg24Leu	24	NTD; dimerization interface	Pathogenic	Hearing loss	Disruption of hytrogen bond between R24 and D724 of the other protomer
NP_000432.1:p.Pro25Thr	25	NTD; dimerization interface	Likely pathogenic	Pendred syndrome	Interfere local folding of the antiparallel β-strands
NP_000432.1:p.Pro25Ser	25	NTD; dimerization interface	Likely pathogenic	Enlarged vestibular aqueduct	Interfere local folding of the antiparallel β-strands
NP_000432.1:p.Pro25Arg	25	NTD; dimerization interface	Unknown significance	\N	Interfere local folding of the antiparallel β-strands
NP_000432.1:p.Pro25Leu	25	NTD; dimerization interface	Unknown significance	\N	Interfere local folding of the antiparallel β-strands
NP_000432.1:p.Val26Ala	26	NTD; dimerization interface	Unknown significance	\N	Interfere local folding
NP_000432.1:p.Tyr27Asn	27	NTD; dimerization interface	Pathogenic	Enlarged vestibular aqueduct	Interfere local folding
NP_000432.1:p.Ser28Arg	28	NTD; dimerization interface	Pathogenic	Enlarged vestibular aqueduct	Disruption of hytrogen bond between S28 and N716
NP_000432.1:p.Ser28Gly	28	NTD; dimerization interface	Pathogenic	Enlarged vestibular aqueduct	Disruption of hytrogen bond between S28 and N716
NP_000432.1:p.Ser28Arg	28	NTD; dimerization interface	Pathogenic	Deafness| non-syndromic| autosomal recessive	Disruption of hytrogen bond between S28 and N716; Interfere local folding
NP_000432.1:p.Glu29Gln	29	NTD; dimerization interface	Pathogenic	Pendred syndrome	Change the charge of surface
NP_000432.1:p.Glu29Gly	29	NTD; dimerization interface	Pathogenic	Enlarged vestibular aqueduct	Interfere local folding of the α-helix
NP_000432.1:p.Glu29Asp	29	NTD; dimerization interface	Pathogenic	Enlarged vestibular aqueduct	Interfere local folding of the α-helix
NP_000432.1:p.Glu29Asp	29	NTD; dimerization interface	Unknown significance	Pendred syndrome	\N
NP_000432.1:p.Leu30Val	30	NTD; dimerization interface	Likely benign	\N	Change the surface shape
NP_000432.1:p.Leu30Pro	30	NTD; dimerization interface	Unknown significance	\N	Interfere local folding of the α-helix
NP_000432.1:p.Ala31Ser	31	NTD; dimerization interface	Likely benign	\N	Interfere hydrophobic surface
NP_000432.1:p.Gln33Arg	33	NTD; dimerization interface	Likely benign	\N	Change the charge of surface
NP_000432.1:p.Gln33His	33	NTD; dimerization interface	Unknown significance	\N	Change the charge of surface
NP_000432.1:p.Gln34Lys	34	NTD; dimerization interface	Likely benign	\N	Change the charge of surface
NP_000432.1:p.Gln34Glu	34	NTD; dimerization interface	Likely benign	\N	Change the charge of surface
NP_000432.1:p.His36Gln	36	NTD; dimerization interface	Unknown significance	\N	Change of local charge
NP_000432.1:p.Glu37Gln	37	NTD; dimerization interface	Unknown significance	\N	Disruption of hytrogen bond between E27 and N538
NP_000432.1:p.Glu37Gly	37	NTD; dimerization interface	Unknown significance	\N	Disruption of hytrogen bond between E27 and N538
NP_000432.1:p.Arg38Leu	38	NTD; dimerization interface	Unknown significance	\N	Interfere hydrophilic environment
NP_000432.1:p.Arg39His	39	NTD; dimerization interface	Unknown significance	\N	\N
NP_000432.1:p.Leu40Pro	40	NTD	Unknown significance	\N	Interfere local folding
NP_000432.1:p.Arg43Cys	43	NTD	Unknown significance	\N	Change of local charge
NP_000432.1:p.Arg43His	43	NTD	Likely pathogenic	Hearing loss	\N
NP_000432.1:p.Arg43Leu	43	NTD	Unknown significance	\N	Interfere hydrophilic environment
NP_000432.1:p.Lys44Asn	44	NTD	Unknown significance	\N	\N
NP_000432.1:p.Thr45Lys	45	NTD	Unknown significance	\N	Interfere hydrophobic surface
NP_000432.1:p.Leu46Pro	46	NTD	Unknown significance	\N	Interfere local folding of the α-helix
NP_000432.1:p.Glu48Lys	48	NTD	Unknown significance	\N	Change of local charge
NP_000432.1:p.Ser49Gly	49	NTD	Likely benign	\N	Interfere hydrophilic surface; Interfere local folding of the α-helix
NP_000432.1:p.Ser49Arg	49	NTD	Unknown significance	\N	Change of local charge
NP_000432.1:p.Leu50Val	50	NTD	Likely benign	\N	Interfere local folding of the α-helix
NP_000432.1:p.Leu50Pro	50	NTD	Pathogenic	Enlarged vestibular aqueduct	Interfere local folding of the α-helix
NP_000432.1:p.Leu50Arg	50	NTD	Pathogenic	Enlarged vestibular aqueduct	Interfere hydrophobic surface
NP_000432.1:p.Cys53Ser	53	NTD	Likely benign	\N	Interfere local folding of the α-helix
NP_000432.1:p.Cys53Trp	53	NTD	Unknown significance	\N	Interfere hydrophilic surface; Interfere local folding of the α-helix
NP_000432.1:p.Cys54Gly	54	NTD	Unknown significance	\N	\N
NP_000432.1:p.Cys56Trp	56	NTD	Unknown significance	\N	\N
NP_000432.1:p.Arg60Thr	60	NTD	Unknown significance	\N	Change of local charge
NP_000432.1:p.Arg60Ile	60	NTD	Unknown significance	\N	Change of local charge
NP_000432.1:p.Ala61Ser	61	NTD	Unknown significance	\N	Interfere hydrophobic surface
NP_000432.1:p.Ala61Asp	61	NTD	Unknown significance	\N	Interfere hydrophobic surface
NP_000432.1:p.Ala61Gly	61	NTD	Likely benign	\N	Interfere local folding of the α-helix
NP_000432.1:p.Phe62Ser	62	NTD	Likely benign	\N	Interfere hydrophobic surface
NP_000432.1:p.Gly63Ser	63	NTD	Likely benign	\N	Interfere hydrophobic surface; Interfere local folding of the α-helix
NP_000432.1:p.Gly63Ala	63	NTD	Likely benign	\N	Interfere local folding of the α-helix
NP_000432.1:p.Val64Met	64	NTD	Unknown significance	Pendred syndrome; Enlarged vestibular aqueduct	Change the surface shape
NP_000432.1:p.Val64Glu	64	NTD	Unknown significance	\N	Interfere hydrophobic surface
NP_000432.1:p.Leu65Pro	65	NTD	Unknown significance	\N	Interfere local folding of the α-helix
NP_000432.1:p.Thr67Ser	67	NTD	Likely benign	\N	\N
NP_000432.1:p.Thr67Ser	67	NTD	Unknown significance	\N	\N
NP_000432.1:p.Leu68His	68	NTD	Unknown significance	\N	Interfere hydrophobic surface
NP_000432.1:p.Leu68Pro	68	NTD	Pathogenic	Enlarged vestibular aqueduct	Interfere local folding of the α-helix
NP_000432.1:p.Pro70Thr	70	NTD	Unknown significance	\N	Interfere hydrophobic surface; Interfere local folding of the α-helix
NP_000432.1:p.Pro70Leu	70	NTD	Unknown significance	\N	Interfere local folding of the α-helix
NP_000432.1:p.Ile71Val	71	NTD	Likely benign	\N	\N
NP_000432.1:p.Ile71Asn	71	NTD	Unknown significance	\N	Interfere hydrophobic surface
NP_000432.1:p.Ile71Met	71	NTD	Unknown significance	\N	Steric hindrance surround
NP_000432.1:p.Trp74Cys	74	NTD	Pathogenic	Pendred syndrome	Interfere local folding
NP_000432.1:p.Pro76Ser	76	NTD	Pathogenic	Deafness| non-syndromic| autosomal recessive	Interfere hydrophobic surface; Interfere local folding of the α-helix
NP_000432.1:p.Pro76Leu	76	NTD	Likely pathogenic	Enlarged vestibular aqueduct	Interfere local folding of the α-helix
NP_000432.1:p.Lys77Gln	77	NTD	Unknown significance	\N	Disruption of hytrogen bond between D73 and K77
NP_000432.1:p.Lys77Ile	77	NTD	Pathogenic	Enlarged vestibular aqueduct & Mondini dysplasia	Disruption of hytrogen bond between D73 and K77
NP_000432.1:p.Lys77Asn	77	NTD	Likely benign	\N	Disruption of hytrogen bond between D73 and K77
NP_000432.1:p.Tyr78His	78	NTD	Pathogenic	Enlarged vestibular aqueduct	Disruption of hytrogen bond between Y78 and D87
NP_000432.1:p.Tyr78Cys	78	NTD	Pathogenic	Deafness| non-syndromic| autosomal recessive	Disruption of hytrogen bond between Y78 and D88
NP_000432.1:p.Arg79Gln	79	NTD	Likely pathogenic	Hearing loss	\N
NP_000432.1:p.Arg79Pro	79	NTD	Unknown significance	\N	Interfere hydrophilic surface
NP_000432.1:p.Arg79Leu	79	NTD	Unknown significance	\N	Interfere hydrophilic surface
NP_000432.1:p.Val80Ile	80	TM1	Likely benign	\N	\N
NP_000432.1:p.Lys81Glu	81	TM1	Pathogenic	Enlarged vestibular aqueduct	Change of local charge
NP_000432.1:p.Glu82Lys	82	TM1	Unknown significance	\N	Change of local charge
NP_000432.1:p.Trp83Gly	83	TM1	Unknown significance	\N	Interfere local folding
NP_000432.1:p.Ser86Asn	86	TM1	Unknown significance	\N	Steric hindrance between TM1 and CL5
NP_000432.1:p.Ser86Arg	86	TM1	Unknown significance	\N	Steric hindrance between TM1 and CL5
NP_000432.1:p.Asp87Tyr	87	TM1	Likely pathogenic	Hearing loss	Steric hindrance between TM1 and TM11
NP_000432.1:p.Asp87Gly	87	TM1	Unknown significance	\N	Disruption of hytrogen bond between Y78 and D87
NP_000432.1:p.Asp87Glu	87	TM1	Unknown significance	\N	Steric hindrance between TM1 and TM11
NP_000432.1:p.Val88Ile	88	TM1	Likely benign	\N	Change the surface shape of protein-lipids interface
NP_000432.1:p.Val88Ala	88	TM1	Unknown significance	\N	Change the surface shape of protein-lipids interface
NP_000432.1:p.Ser90Leu	90	TM1	Pathogenic	Deafness| non-syndromic| autosomal recessive	Steric hindrance between TM1 and CL5; Interfere hydrophilic environment; Disruption of hytrogen bond between S90 and T416
NP_000432.1:p.Gly91Val	91	TM1	Unknown significance	\N	Steric hindrance between TM1 and TM11
NP_000432.1:p.Val92Phe	92	TM1	Unknown significance	\N	Change the surface shape of protein-lipids interface
NP_000432.1:p.Ser93Asn	93	TM1	Unknown significance	Enlarged vestibular aqueduct; Pendred syndrome	Steric hindrance between TM1 and CL3
NP_000432.1:p.Ser93Arg	93	TM1	Pathogenic	Enlarged vestibular aqueduct	Steric hindrance between TM1 and CL3
NP_000432.1:p.Thr94Ile	94	TM1	Pathogenic	Enlarged vestibular aqueduct	Disruption of hytrogen bond between T94 and S427; Steric hindrance between TM1 and TM11
NP_000432.1:p.Gly95Arg	95	TM1	Unknown significance	\N	Steric hindrance between TM1 and TM11
NP_000432.1:p.Gly95Ala	95	TM1	Likely pathogenic	Pendred syndrome	Steric hindrance between TM1 and TM11
NP_000432.1:p.Val97Leu	97	TM1	Unknown significance	\N	Steric hindrance between TM1 and TM10
NP_000432.1:p.Val97Glu	97	TM1	Pathogenic	Hearing loss| non-syndromic	Steric hindrance between TM1 and TM10
NP_000432.1:p.Val97Ala	97	TM1	Unknown significance	\N	Change the surface shape of TMD cleft
NP_000432.1:p.Ala98Thr	98	TM1	Unknown significance	\N	Influence the shape of anion-binding pocket
NP_000432.1:p.Thr99Lys	99	TM1	Unknown significance	\N	Steric hindrance between TM1 and TM11
NP_000432.1:p.Thr99Arg	99	TM1	Pathogenic	Enlarged vestibular aqueduct & Mondini dysplasia	Steric hindrance between TM1 and TM11
NP_000432.1:p.Thr99Met	99	TM1	Unknown significance	\N	Steric hindrance between TM1 and TM11
NP_000432.1:p.Leu100Pro	100	TM1	Likely pathogenic	Hearing loss| non-syndromic sensorineural	Change the surface shape of TMD cleft
NP_000432.1:p.Gln101Pro	101	TM1	Unknown significance	\N	Disruption of hytrogen bond between Q101 and R409; Influence the stability of anion-binding pocket
NP_000432.1:p.Gly102Arg	102	TM1	Pathogenic	Pendred syndrome	Influence the stability of anion-binding pocket
NP_000432.1:p.Gly102Arg	102	TM1	Unknown significance	\N	Influence the stability of anion-binding pocket
NP_000432.1:p.Met103Thr	103	TM1	Unknown significance	\N	Interfere hydrophobic surface
NP_000432.1:p.Met103Ile	103	TM1	Unknown significance	\N	Interfere local folding
NP_000432.1:p.Ala104Thr	104	TM1	Unknown significance	Pendred syndrome; Enlarged vestibular aqueduct	Interfere hydrophobic surface; Change the surface shape of TMD cleft
NP_000432.1:p.Ala104Val	104	TM1	Pathogenic	Deafness| non-syndromic| autosomal recessive	Interfere hydrophobic surface; Change the surface shape of TMD cleft
NP_000432.1:p.Tyr105Cys	105	TM1	Pathogenic	Pendred syndrome	Influence the stability of anion-binding pocket
NP_000432.1:p.Ala106Asp	106	TM1	Pathogenic	Pendred syndrome	Steric hindrance between TM1 and TM2
NP_000432.1:p.Ala106Val	106	TM1	Pathogenic	Hearing loss| non-syndromic	Steric hindrance between TM1 and TM2
NP_000432.1:p.Leu107Val	107	TM1	Unknown significance	\N	Change the surface shape of TMD cleft
NP_000432.1:p.Leu108Pro	108	TM1	Unknown significance	\N	Change the surface shape of TMD cleft
NP_000432.1:p.Ala110Thr	110	EL1	Likely pathogenic	Hypothyroidism	Interfere local folding
NP_000432.1:p.Ala110Ser	110	EL1	Likely benign	\N	Interfere local folding
NP_000432.1:p.Ala110Glu	110	EL1	Unknown significance	\N	Interfere local folding; Steric hindrance surround
NP_000432.1:p.Val111Phe	111	EL1	Unknown significance	\N	Steric hindrance surround
NP_000432.1:p.Pro112Ala	112	EL1	Unknown significance	\N	Interfere local folding
NP_000432.1:p.Pro112Ser	112	EL1	Pathogenic	Enlarged vestibular aqueduct	Change the surface charge; Interfere local folding
NP_000432.1:p.Gly114Arg	114	TM2	Pathogenic	Enlarged vestibular aqueduct	Interfere local folding
NP_000432.1:p.Tyr115Asp	115	TM2	Pathogenic	Hearing loss	Change the surface charge; Interfere local folding
NP_000432.1:p.Gly116Ser	116	TM2	Pathogenic	Enlarged vestibular aqueduct	Steric hindrance between TM1 and TM2
NP_000432.1:p.Gly116Asp	116	TM2	Pathogenic	Enlarged vestibular aqueduct	Steric hindrance between TM1 and TM2
NP_000432.1:p.Gly116Val	116	TM2	Pathogenic	Hearing loss| non-syndromic	Steric hindrance between TM1 and TM2
NP_000432.1:p.Leu117Phe	117	TM2	Pathogenic	NSHL/ autosomal recessive DFNB4	Steric hindrance surround
NP_000432.1:p.Tyr118His	118	TM2	Unknown significance	\N	Interfere hydrophobic surface
NP_000432.1:p.Phe122Leu	122	TM2	Unknown significance	Enlarged vestibular aqueduct; Pendred syndrome	Change the surface shape of protein-lipids interface
NP_000432.1:p.Pro123Ser	123	TM2	Pathogenic	Deafness| non-syndromic| autosomal recessive	Disruption of hydrophobic environment; Influence the stability of anion-binding pocket
NP_000432.1:p.Ile124Val	124	TM2	Unknown significance	\N	Interfere local folding
NP_000432.1:p.Ile124Asn	124	TM2	Unknown significance	Enlarged vestibular aqueduct; Pendred syndrome	Disruption of hydrophobic environment; Steric hindrance surround
NP_000432.1:p.Thr126Ala	126	TM2	Unknown significance	\N	Interfere local folding
NP_000432.1:p.Thr126Ser	126	TM2	Unknown significance	\N	Interfere local folding
NP_000432.1:p.Thr126Lys	126	TM2	Unknown significance	\N	Change the surface charge; Interfere local folding
NP_000432.1:p.Tyr127His	127	TM2	Unknown significance	\N	Disruption of hytrogen bond between Y127 and Q383; Interfere local folding
NP_000432.1:p.Phe128Val	128	TM2	Unknown significance	\N	Change the surface shape of protein-lipids interface
NP_000432.1:p.Phe128Ser	128	TM2	Unknown significance	\N	Interfere hydrophobic surface
NP_000432.1:p.Ile129Val	129	TM2	Likely benign	\N	\N
NP_000432.1:p.Ile129Asn	129	TM2	Unknown significance	\N	Interfere hydrophobic surface
NP_000432.1:p.Ile129Met	129	TM2	Likely benign	\N	Change the surface shape of protein-lipids interface
NP_000432.1:p.Phe130Leu	130	TM2	Likely benign	\N	Change the surface shape of protein-lipids interface
NP_000432.1:p.Gly131Arg	131	CL1	Pathogenic	Enlarged vestibular aqueduct	Steric hindrance surround
NP_000432.1:p.Gly131Arg	131	CL1	Unknown significance	Pendred syndrome	Steric hindrance surround
NP_000432.1:p.Gly131Val	131	CL1	Pathogenic	Hearing loss| non-syndromic	Steric hindrance surround
NP_000432.1:p.Thr132Ile	132	CL1	Pathogenic	Deafness| non-syndromic| autosomal recessive	Interfere local folding
NP_000432.1:p.Ser133Thr	133	CL1	Likely pathogenic	Pendred syndrome	Interfere local folding
NP_000432.1:p.Ser133Leu	133	CL1	Pathogenic	Enlarged vestibular aqueduct	Steric hindrance surround; Interfere local folding
NP_000432.1:p.Arg134Gly	134	CL1	Pathogenic	Enlarged vestibular aqueduct	Change the surface charge; Interfere local folding
NP_000432.1:p.His135Tyr	135	CL1	Pathogenic	Enlarged vestibular aqueduct	Interfere local folding
NP_000432.1:p.His135Arg	135	CL1	Pathogenic	Enlarged vestibular aqueduct	Interfere local folding
NP_000432.1:p.Ile136Val	136	CL1	Unknown significance	\N	Interfere local folding
NP_000432.1:p.Ser137Pro	137	CL1	Pathogenic	Pendred syndrome	Steric hindrance surround; Interfere local folding
NP_000432.1:p.Ser137Leu	137	CL1	Pathogenic	Hearing impairment| nonsyndromic	Steric hindrance surround; Interfere local folding
NP_000432.1:p.Val138Leu	138	CL1	Likely pathogenic	Pendred syndrome	Steric hindrance surround; Interfere local folding
NP_000432.1:p.Val138Phe	138	CL1	Pathogenic	Pendred syndrome	Steric hindrance surround; Interfere local folding
NP_000432.1:p.Val138Asp	138	CL1	Pathogenic	Deafness| bilateral| with inner ear malformation	Steric hindrance surround; Interfere local folding
NP_000432.1:p.Gly139Ala	139	CL1	Pathogenic	Pendred syndrome	Influence the stability of anion-binding pocket
NP_000432.1:p.Gly139Val	139	CL1	Pathogenic	Hearing loss	Influence the stability of anion-binding pocket
NP_000432.1:p.Pro140His	140	CL1	Pathogenic	Pendred syndrome	Change the charge of anion-binding pocket; Influence the stability of anion-binding pocket
NP_000432.1:p.Phe141Leu	141	TM3	Pathogenic	Enlarged vestibular aqueduct	Change the shape of anion-binding pocket; Influence the stability of anion-binding pocket
NP_000432.1:p.Phe141Ser	141	TM3	Pathogenic	Hearing loss| non-syndromic	Change the charge of anion-binding pocket; Influence the stability of anion-binding pocket
NP_000432.1:p.Pro142Ser	142	TM3	Unknown significance	\N	Change the charge of anion-binding pocket; Influence the stability of anion-binding pocket
NP_000432.1:p.Pro142Arg	142	TM3	Pathogenic	Enlarged vestibular aqueduct	Change the charge of anion-binding pocket; Influence the stability of anion-binding pocket
NP_000432.1:p.Pro142Leu	142	TM3	Pathogenic	Enlarged vestibular aqueduct	Change the shape of anion-binding pocket; Influence the stability of anion-binding pocket
NP_000432.1:p.Val143Leu	143	TM3	Unknown significance	\N	Change the surface shape of TMD cleft
NP_000432.1:p.Val143Ala	143	TM3	Unknown significance	\N	Change the surface shape of TMD cleft
NP_000432.1:p.Val144Leu	144	TM3	Unknown significance	\N	Steric hindrance surround; Interfere local folding
NP_000432.1:p.Val144Glu	144	TM3	Unknown significance	\N	Steric hindrance surround; Interfere local folding
NP_000432.1:p.Val144Ala	144	TM3	Unknown significance	\N	Interfere local folding
NP_000432.1:p.Met147Val	147	TM3	Pathogenic	Deafness| non-syndromic| autosomal recessive	Change the surface shape of TMD cleft
NP_000432.1:p.Met147Thr	147	TM3	Likely pathogenic	Enlarged vestibular aqueduct	Change the surface shape of TMD cleft
NP_000432.1:p.Met147Ile	147	TM3	Unknown significance	\N	Change the surface shape of TMD cleft
NP_000432.1:p.Gly149Arg	149	TM3	Pathogenic	Enlarged vestibular aqueduct	Steric hindrance between TM3 and EL1
NP_000432.1:p.Val151Leu	151	TM3	Unknown significance	\N	Steric hindrance surround
NP_000432.1:p.Val151Ala	151	TM3	Unknown significance	\N	Interfere local folding
NP_000432.1:p.Val152Ile	152	TM3	Unknown significance	\N	Steric hindrance surround
NP_000432.1:p.Met155Val	155	TM3	Unknown significance	\N	\N
NP_000432.1:p.Ala156Pro	156	TM3	Unknown significance	\N	Interfere local folding
NP_000432.1:p.Ala156Val	156	TM3	Unknown significance	\N	\N
NP_000432.1:p.Pro157Ser	157	EL2	Unknown significance	\N	Interfere local folding
NP_000432.1:p.Asp158Asn	158	EL2	Unknown significance	\N	Change the charge of surface
NP_000432.1:p.Glu159Lys	159	EL2	Unknown significance	\N	Change the charge of surface
NP_000432.1:p.Glu159Gln	159	EL2	Unknown significance	\N	Change the charge of surface
NP_000432.1:p.Phe161Ile	161	EL2	Pathogenic	NSHL/Pendred syndrome| autosomal recessive	\N
NP_000432.1:p.Val163Ile	163	EL2	Pathogenic	Enlarged vestibular aqueduct	\N
NP_000432.1:p.Val163Leu	163	EL2	Pathogenic	Hearing loss| non-syndromic	\N
NP_000432.1:p.Val163Ala	163	EL2	Likely benign	\N	\N
NP_000432.1:p.Ser165Arg	165	EL2	Pathogenic	Sensorineural hearing loss| nonsyndromic	Change the charge of surface
NP_000432.1:p.Ser166Gly	166	EL2	Likely benign	\N	\N
NP_000432.1:p.Ser166Asn	166	EL2	Pathogenic	Enlarged vestibular aqueduct	\N
NP_000432.1:p.Leu171Ser	171	EL2	Likely benign	\N	Interfere hydrophobic surface
NP_000432.1:p.Asn172Ser	172	EL2	Unknown significance	\N	\N
NP_000432.1:p.Thr174Ser	174	EL2	Unknown significance	\N	\N
NP_000432.1:p.Thr174Ile	174	EL2	Unknown significance	\N	Interfere hydrophilic surface
NP_000432.1:p.Met175Val	175	EL2	Likely benign	\N	\N
NP_000432.1:p.Ile176Thr	176	EL2	Likely benign	\N	Interfere hydrophobic surface
NP_000432.1:p.Asp177Ala	177	EL2	Unknown significance	\N	Interfere hydrophilic surface
NP_000432.1:p.Thr178Pro	178	EL2	Likely pathogenic	Enlarged vestibular aqueduct	Interfere local folding
NP_000432.1:p.Ala179Thr	179	EL2	Unknown significance	\N	Steric hindrance surround
NP_000432.1:p.Arg181Lys	181	TM4	Unknown significance	\N	Change of local charge
NP_000432.1:p.Arg181Thr	181	TM4	Likely pathogenic	Hypothyroidism	Change of local charge
NP_000432.1:p.Arg181Ser	181	TM4	Unknown significance	\N	Change of local charge
NP_000432.1:p.Asp182Val	182	TM4	Unknown significance	Pendred syndrome	Interfere hydrophilic surface
NP_000432.1:p.Arg185Thr	185	TM4	Pathogenic	Pendred syndrome	Change the charge of surface
NP_000432.1:p.Val186Phe	186	TM4	Pathogenic	Enlarged vestibular aqueduct	Steric hindrance surround
NP_000432.1:p.Ile188Val	188	TM4	Likely benign	\N	\N
NP_000432.1:p.Ile188Thr	188	TM4	Likely pathogenic	Enlarged vestibular aqueduct	Interfere hydrophobic environment
NP_000432.1:p.Ala189Thr	189	TM4	Unknown significance	\N	Interfere hydrophobic environment
NP_000432.1:p.Ala189Gly	189	TM4	Unknown significance	\N	Interfere local folding
NP_000432.1:p.Ser190Cys	190	TM4	Unknown significance	\N	\N
NP_000432.1:p.Ala191Val	191	TM4	Unknown significance	\N	\N
NP_000432.1:p.Thr193Ile	193	TM4	Pathogenic	Deafness| non-syndromic| autosomal recessive	Steric hindrance surround
NP_000432.1:p.Leu195Pro	195	TM4	Unknown significance	\N	Interfere local folding of the α-helix
NP_000432.1:p.Val196Asp	196	TM4	Pathogenic	Enlarged vestibular aqueduct	Interfere hydrophobic environment
NP_000432.1:p.Val196Ala	196	TM4	Unknown significance	\N	\N
NP_000432.1:p.Gly197Arg	197	TM4	Pathogenic	Enlarged vestibular aqueduct	Steric hindrance surround
NP_000432.1:p.Gly197Glu	197	TM4	Unknown significance	-	Steric hindrance surround
NP_000432.1:p.Ile199Thr	199	TM4	Pathogenic	Enlarged vestibular aqueduct & vestibular dilatation	Change the surface shape; Interfere local folding
NP_000432.1:p.Leu201Phe	201	TM4	Unknown significance	\N	Change the surface shape
NP_000432.1:p.Ile202Leu	202	TM4	Likely benign	\N	Change the surface shape
NP_000432.1:p.Ile202Val	202	TM4	Likely benign	\N	Change the surface shape
NP_000432.1:p.Phe203Tyr	203	TM4	Unknown significance	\N	\N
NP_000432.1:p.Gly204Val	204	TM4	Pathogenic	Enlarged vestibular aqueduct	Steric hindrance surround
NP_000432.1:p.Leu206Phe	206	TM4	Likely benign	\N	Change the surface shape
NP_000432.1:p.Gln207His	207	CL2	Unknown significance	\N	Change the charge of surface
NP_000432.1:p.Gly209Glu	209	CL2	Pathogenic	Enlarged vestibular aqueduct	Change of local charge
NP_000432.1:p.Gly209Val	209	CL2	Pathogenic	Pendred syndrome	Steric hindrance surround; Interfere local folding
NP_000432.1:p.Ile211Thr	211	CL2	Unknown significance	\N	Interfere hydrophobic environment
NP_000432.1:p.Val212Glu	212	CL2	Unknown significance	\N	Interfere hydrophobic environment
NP_000432.1:p.Tyr214Asp	214	CL2	Unknown significance	\N	Disruption of hytrogen bond between Y214 and Q514 of the other protomer
NP_000432.1:p.Tyr214Cys	214	CL2	Pathogenic	Hearing loss	Disruption of hytrogen bond between Y214 and Q514 of the other protomer
NP_000432.1:p.Tyr214Phe	214	CL2	Unknown significance	\N	Disruption of hytrogen bond between Y214 and Q514 of the other protomer
NP_000432.1:p.Leu215Ser	215	CL2	Pathogenic	Enlarged vestibular aqueduct	Interfere hydrophobic environment
NP_000432.1:p.Pro218Leu	218	TM5	Unknown significance	\N	Interfere local folding of the α-helix
NP_000432.1:p.Leu219Ser	219	TM5	Unknown significance	\N	Interfere hydrophobic environment
NP_000432.1:p.Val220Phe	220	TM5	Unknown significance	\N	Steric hindrance surround
NP_000432.1:p.Val220Ala	220	TM5	Unknown significance	\N	\N
NP_000432.1:p.Gly222Ser	222	TM5	Pathogenic	Hearing loss| non-syndromic	Steric hindrance between TM5 and TM13
NP_000432.1:p.Gly222Asp	222	TM5	Pathogenic	Deafness| non-syndromic| autosomal recessive	Steric hindrance between TM5 and TM13
NP_000432.1:p.Gly222Ala	222	TM5	Pathogenic	Enlarged vestibular aqueduct	Steric hindrance between TM5 and TM13
NP_000432.1:p.Gly222Val	222	TM5	Pathogenic	Enlarged vestibular aqueduct	Steric hindrance between TM5 and TM13
NP_000432.1:p.Phe223Ser	223	TM5	Likely pathogenic	Hearing loss	Interfere hydrophobic environment
NP_000432.1:p.Thr224Pro	224	TM5	Likely pathogenic	Pendred Syndrome	Interfere local folding of the α-helix
NP_000432.1:p.Thr224Ile	224	TM5	Unknown significance	\N	Disruption of hytrogen bond between T224 and Q464
NP_000432.1:p.Ala227Pro	227	TM5	Pathogenic	Deafness| non-syndromic| autosomal recessive	Steric hindrance surround
NP_000432.1:p.Ala228Asp	228	TM5	Pathogenic	Hearing loss| non-syndromic| autosomal recessive	Steric hindrance between TM5 and TM12
NP_000432.1:p.Phe229Tyr	229	TM5	Unknown significance	\N	Change the surface shape
NP_000432.1:p.Val231Met	231	TM5	Pathogenic	Hearing loss	Steric hindrance surround
NP_000432.1:p.Val231Leu	231	TM5	Likely pathogenic	Hearing loss	Steric hindrance surround
NP_000432.1:p.Val231Glu	231	TM5	Pathogenic	Enlarged vestibular aqueduct	Steric hindrance surround
NP_000432.1:p.Leu232Gln	232	TM5	Unknown significance	\N	Interfere hydrophobic surface
NP_000432.1:p.Leu232Arg	232	TM5	Likely pathogenic	Sensorineural deafness| nonsyndromic	Interfere hydrophobic surface
NP_000432.1:p.Val233Leu	233	TM5	Pathogenic	Deafness| non-syndromic| autosomal recessive	Steric hindrance between TM5 and TM5b
NP_000432.1:p.Ser234Leu	234	TM5	Unknown significance	\N	Interfere hydrophilic environment
NP_000432.1:p.Gln235Arg	235	TM5	Pathogenic	Hearing impairment with ear and brain anomalies	Interfere hydrophobic surface
NP_000432.1:p.Leu236Val	236	TM5	Likely pathogenic	Hearing loss	Change the surface shape
NP_000432.1:p.Leu236Pro	236	TM5	Pathogenic	Pendred syndrome	Interfere local folding of the α-helix
NP_000432.1:p.Ile238Ser	238	TM5	Unknown significance	\N	Change of local charge
NP_000432.1:p.Val239Asp	239	TM5	Pathogenic	Deafness| non-syndromic| autosomal recessive	Disruption of hydrophobic interaction between TM5 and TM6
NP_000432.1:p.Asn241Ser	241	EL3	Unknown significance	\N	\N
NP_000432.1:p.Val242Ile	242	EL3	Unknown significance	\N	Interfere local folding
NP_000432.1:p.Thr244Ser	244	EL3	Unknown significance	\N	\N
NP_000432.1:p.Thr244Ile	244	EL3	Unknown significance	\N	\N
NP_000432.1:p.Lys245Glu	245	EL3	Likely benign	\N	Change of local charge
NP_000432.1:p.Asn246His	246	EL3	Likely pathogenic	Hypothyroidism	Change of local charge
NP_000432.1:p.Asn246Tyr	246	EL3	Unknown significance	\N	Interfere local folding
NP_000432.1:p.Asn246Ile	246	EL3	Unknown significance	\N	Interfere local folding
NP_000432.1:p.Asn248Lys	248	EL3	Unknown significance	\N	Change of local charge
NP_000432.1:p.Gly249Arg	249	EL3	Unknown significance	\N	Interfere local folding; Change of local charge
NP_000432.1:p.Gly249Glu	249	EL3	Unknown significance	\N	Interfere local folding; Change of local charge
NP_000432.1:p.Val250Ala	250	EL3	Likely pathogenic	Hearing loss	\N
NP_000432.1:p.Leu251Ile	251	EL3	Unknown significance	\N	\N
NP_000432.1:p.Leu251Pro	251	EL3	Unknown significance	\N	Interfere local folding
NP_000432.1:p.Ser252Pro	252	TM5b	Pathogenic	Deafness| non-syndromic| autosomal recessive	Interfere local folding
NP_000432.1:p.Ser252Tyr	252	TM5b	Unknown significance	\N	Steric hindrance surround
NP_000432.1:p.Ser252Phe	252	TM5b	Unknown significance	\N	Steric hindrance surround
NP_000432.1:p.Ile253Val	253	TM5b	Likely pathogenic	Hearing loss	\N
NP_000432.1:p.Ile254Val	254	TM5b	Likely pathogenic	Sensorineural hearing loss| nonsyndromic prelingual	Change the surface shape
NP_000432.1:p.Tyr255Cys	255	TM5b	Unknown significance	\N	Interfere hydrophobic surface
NP_000432.1:p.Thr256Met	256	TM5b	Unknown significance	\N	Interfere hydrophilic environment
NP_000432.1:p.Leu257Pro	257	TM5b	Pathogenic	Hearing loss	Interfere local folding of the α-helix
NP_000432.1:p.Glu259Asp	259	TM5b	Likely benign	\N	\N
NP_000432.1:p.Ile260Ser	260	TM5b	Unknown significance	\N	Interfere hydrophobic environment
NP_000432.1:p.Asn263Ile	263	TM5b	Unknown significance	\N	Interfere hydrophilic surface
NP_000432.1:p.Ile264Phe	264	EL3	Unknown significance	\N	Change the surface shape
NP_000432.1:p.Gly265Ser	265	EL3	Likely benign	\N	Interfere hydrophobic surface
NP_000432.1:p.Gly265Asp	265	EL3	Likely benign	\N	Interfere hydrophobic surface
NP_000432.1:p.Asp266Asn	266	EL3	Likely pathogenic	Hearing loss	Change the charge of surface
NP_000432.1:p.Asp266Tyr	266	EL3	Likely benign	\N	Interfere hydrophilic surface
NP_000432.1:p.Asn268Ser	268	EL3	Unknown significance	\N	Disruption of hydrophobic interaction between N268 and D271
NP_000432.1:p.Leu269Ile	269	TM6	Likely benign	\N	Change the surface shape
NP_000432.1:p.Asp271His	271	TM6	Pathogenic	Pendred syndrome	Disruption of hydrophobic interaction between N268 and D271; Disruption of hydrophobic interaction between D271and Q446; Steric hindrance surround
NP_000432.1:p.Asp271Gly	271	TM6	Pathogenic	Enlarged vestibular aqueduct	Disruption of hydrophobic interaction between N268 and D271; Disruption of hydrophobic interaction between D271and Q446
NP_000432.1:p.Thr273Ser	273	TM6	Unknown significance	\N	Interfere hydrophobic surface
NP_000432.1:p.Thr273Ile	273	TM6	Likely benign	\N	Change the surface shape
NP_000432.1:p.Leu276Val	276	TM6	Unknown significance	\N	Change the surface shape
NP_000432.1:p.Leu276Phe	276	TM6	Unknown significance	\N	Change the surface shape
NP_000432.1:p.Ile279Val	279	TM6	Unknown significance	\N	\N
NP_000432.1:p.Ile279Met	279	TM6	Unknown significance	\N	Steric hindrance surround
NP_000432.1:p.Val280Ile	280	TM6	Likely benign	\N	Change the surface shape
NP_000432.1:p.Val281Ile	281	TM6	Unknown significance	\N	Change the surface shape
NP_000432.1:p.Cys282Gly	282	TM6	Unknown significance	\N	Interfere hydrophilic surface
NP_000432.1:p.Cys282Tyr	282	TM6	Likely pathogenic	Hearing loss	Interfere hydrophilic surface
NP_000432.1:p.Met283Val	283	TM6	Unknown significance	\N	Change the surface shape
NP_000432.1:p.Ala284Thr	284	TM6	Likely benign	\N	Interfere hydrophobic surface
NP_000432.1:p.Glu287Gln	287	TM6	Unknown significance	\N	Change the charge of surface
NP_000432.1:p.Leu288Phe	288	TM6	Likely benign	\N	Change the surface shape
NP_000432.1:p.Asp290Asn	290	TM6	Unknown significance	\N	Change the charge of surface
NP_000432.1:p.Arg291Trp	291	TM6	Unknown significance	\N	Interfere hydrophilic surface
NP_000432.1:p.Arg291Gln	291	TM6	Unknown significance	Pendred syndrome; Enlarged vestibular aqueduct	Change the charge of surface
NP_000432.1:p.Arg291Leu	291	TM6	Unknown significance	\N	Change the charge of surface
NP_000432.1:p.His294Arg	294	CL3	Unknown significance	\N	Change the charge of surface
NP_000432.1:p.Ile296Val	296	CL3	Unknown significance	\N	Change the surface shape
NP_000432.1:p.Ile296Asn	296	CL3	Unknown significance	Enlarged vestibular aqueduct; Pendred syndrome	Interfere hydrophobic surface
NP_000432.1:p.Pro297Ser	297	CL3	Unknown significance	\N	Interfere local folding
NP_000432.1:p.Pro297Gln	297	CL3	Pathogenic	Enlarged vestibular aqueduct	Interfere local folding
NP_000432.1:p.Val298Ile	298	CL3	Likely benign	\N	\N
NP_000432.1:p.Ile300Val	300	CL3	Unknown significance	\N	\N
NP_000432.1:p.Ile300Ser	300	CL3	Unknown significance	\N	Interfere hydrophobic surface
NP_000432.1:p.Pro301Ser	301	CL3	Unknown significance	\N	Interfere local folding
NP_000432.1:p.Pro301Leu	301	CL3	Unknown significance	\N	Interfere local folding
NP_000432.1:p.Ile302Thr	302	TM7	Unknown significance	\N	Interfere hydrophobic surface
NP_000432.1:p.Glu303Gln	303	TM7	Pathogenic	Enlarged vestibular aqueduct	Change of local charge
NP_000432.1:p.Val304Glu	304	TM7	Pathogenic	Enlarged vestibular aqueduct	Interfere hydrophobic surface
NP_000432.1:p.Ile305Thr	305	TM7	Unknown significance	\N	Interfere hydrophobic surface
NP_000432.1:p.Val306Leu	306	TM7	Unknown significance	\N	Steric hindrance surround
NP_000432.1:p.Val306Gly	306	TM7	Pathogenic	Hearing loss	\N
NP_000432.1:p.Thr307Ala	307	TM7	Pathogenic	Hearing loss	Interfere hydrophilic environment
NP_000432.1:p.Thr307Lys	307	TM7	Pathogenic	Enlarged vestibular aqueduct	Change of local charge
NP_000432.1:p.Thr307Met	307	TM7	Pathogenic	Enlarged vestibular aqueduct & Mondini dysplasia	Interfere hydrophilic environment; Steric hindrance surround
NP_000432.1:p.Ile309Thr	309	TM7	Unknown significance	\N	Interfere hydrophobic surface
NP_000432.1:p.Ala310Thr	310	TM7	Unknown significance	\N	Interfere hydrophobic environment
NP_000432.1:p.Ala310Ser	310	TM7	Unknown significance	\N	Interfere hydrophobic environment
NP_000432.1:p.Ala310Val	310	TM7	Unknown significance	Congenital hypothyroidism	Steric hindrance surround
NP_000432.1:p.Ala312Val	312	TM7	Unknown significance	\N	Change the surface shape
NP_000432.1:p.Ile313Val	313	TM7	Unknown significance	\N	Change the surface shape
NP_000432.1:p.Ser314Leu	314	TM7	Pathogenic	Hearing loss	Interfere hydrophilic environment
NP_000432.1:p.Tyr315His	315	TM7	Unknown significance	\N	Change the surface charge
NP_000432.1:p.Tyr315Cys	315	TM7	Unknown significance	\N	Interfere hydrophobic surface; Change the surface shape
NP_000432.1:p.Ala317Thr	317	EL4	Unknown significance	\N	Interfere hydrophobic surface; Change the surface shape
NP_000432.1:p.Ala317Asp	317	EL4	Unknown significance	\N	Interfere hydrophobic surface; Change the surface shape
NP_000432.1:p.Asn322Ser	322	EL4	Likely benign	\N	Disruption of hytrogen bond between K312 and N321
NP_000432.1:p.Gly326Ser	326	EL4	Unknown significance	\N	Interfere local folding
NP_000432.1:p.Ile327Thr	327	EL4	Unknown significance	\N	Interfere hydrophobic environment
NP_000432.1:p.Val328Gly	328	EL4	Pathogenic	Enlarged vestibular aqueduct	Interfere local folding
NP_000432.1:p.Ile331Asn	331	EL4	Unknown significance	\N	Interfere hydrophobic environment
NP_000432.1:p.Pro332Ala	332	EL4	Unknown significance	\N	Interfere local folding
[truncated: 410 more rows]
