# Supplementary material for: Asymmetric pendrin homodimer reveals its molecular mechanism as anion exchanger
Source: Nat Commun. 2023 May 25;14:3012. doi: 10.1038/s41467-023-38303-0 (PMC10213058; doi:10.1038/s41467-023-38303-0)
Supplement: Supplementary file 7 — Source Data [file 41467_2023_38303_MOESM7_ESM.xlsx]

## Sheet: fluorescence intensity
YFP-F	Blank					WT					P142A					Y105A					Y105F
No.	1	2	3	4	5	1	2	3	4	5	1	2	3	4	5	1	2	3	4	5	1	2	3	4	5
0 min (F0)	100.6	115.9	102.7	137.4	148.3	137.6	136.3	133.4	132.9	141.8	133	147.1	141.5	141.5	134.9	136.9	151	140.6	153.9	136.5	154.8	140.1	133.7	153.6	141.3
5 min	104.6	124	109.4	150.4	152.8	106.1	101.3	109.8	101.8	98	129.9	139	131.9	134.6	125.4	115.7	126.2	129.5	121.1	115.4	121.2	132.1	115.1	131.2	120.7
7 min	100.7	123.2	112.3	148.4	154.1	29.4	29.2	26.4	26	19	29.8	34.9	30.3	31.4	28.4	86	101.3	90	92.2	83.3	60.1	66	47.6	65.5	55.5
12 min	97	106.6	92.3	141.3	148.3	100	102.2	108.9	101.1	109.7	74.7	76.9	91.9	83.5	90.8	123.9	120.4	121.5	124.2	108.7	160.1	133.5	123.1	147	132.7
YFP-(F-F0)/F0	0	0	0	0	0	0	0	0	0	0	0	0	0	0	0	0	0	0	0	0	0	0	0	0	0
	0.0397614	0.0698878	0.0652386	0.0946143	0.0303439	-0.228924	-0.256787	-0.176912	-0.234011	-0.308886	-0.0233083	-0.0550646	-0.0678445	-0.0487633	-0.0704225	-0.154858	-0.164238	-0.0789474	-0.213125	-0.154579	-0.217054	-0.0571021	-0.139117	-0.145833	-0.145789
	0.000994036	0.0629853	0.0934761	0.0800582	0.0391099	-0.786337	-0.785767	-0.802099	-0.804364	-0.866008	-0.77594	-0.762746	-0.785866	-0.778092	-0.789474	-0.371804	-0.329139	-0.359886	-0.40091	-0.389744	-0.611757	-0.528908	-0.643979	-0.573568	-0.607219
	-0.0357853	-0.0802416	-0.101266	0.0283843	0	-0.273256	-0.250183	-0.183658	-0.239278	-0.226375	-0.438346	-0.477226	-0.35053	-0.409894	-0.326909	-0.0949598	-0.202649	-0.135846	-0.192982	-0.203663	0.0342377	-0.0471092	-0.079282	-0.0429687	-0.0608634
YFP-F-F0
	0	0	0	0	0	0	0	0	0	0	0	0	0	0	0	0	0	0	0	0	0	0	0	0	0
	4	8.1	6.7	13	4.5	-31.5	-35	-23.6	-31.1	-43.8	-3.1	-8.1	-9.6	-6.9	-9.5	-21.2	-24.8	-11.1	-32.8	-21.1	-33.6	-8	-18.6	-22.4	-20.6
	0.1	7.3	9.6	11	5.8	-108.2	-107.1	-107	-106.9	-122.8	-103.2	-112.2	-111.2	-110.1	-106.5	-50.9	-49.7	-50.6	-61.7	-53.2	-94.7	-74.1	-86.1	-88.1	-85.8
	-3.6	-9.3	-10.4	3.9	0	-37.6	-34.1	-24.5	-31.8	-32.1	-58.3	-70.2	-49.6	-58	-44.1	-13	-30.6	-19.1	-29.7	-27.8	5.3	-6.6	-10.6	-6.6	-8.6
YFP-F/F0
No.	1	2	3	4	5	1	2	3	4	5	1	2	3	4	5	1	2	3	4	5	1	2	3	4	5
0 min (F0)	1	1	1	1	1	1	1	1	1	1	1	1	1	1	1	1	1	1	1	1	1	1	1	1	1
5 min	1.03976	1.06989	1.06524	1.09461	1.03034	0.771076	0.743213	0.823088	0.765989	0.691114	0.976692	0.944935	0.932155	0.951237	0.929577	0.845142	0.835762	0.921053	0.786875	0.845421	0.782946	0.942898	0.860883	0.854167	0.854211
7 min	1.00099	1.06299	1.09348	1.08006	1.03911	0.213663	0.214233	0.197901	0.195636	0.133992	0.22406	0.237254	0.214134	0.221908	0.210526	0.628196	0.670861	0.640114	0.59909	0.610256	0.388243	0.471092	0.356021	0.426432	0.392781
12 min	0.964215	0.919758	0.898734	1.02838	1	0.726744	0.749817	0.816342	0.760722	0.773625	0.561654	0.522774	0.64947	0.590106	0.673091	0.90504	0.797351	0.864154	0.807018	0.796337	1.03424	0.952891	0.920718	0.957031	0.939137
BECEF-F	Blank					WT					P142A					Y105A					Y105F
No.	1	2	3	4	5	1	2	3	4	5	1	2	3	4	5	1	2	3	4	5	1	2	3	4	5
0 min (F0)	43	47.5	45.4	46.6	49.4	47.1	47.6	49.8	46.4	46.8	47.3	45.4	47.5	48.6	47.8	45.9	44.8	45.4	48.4	46.1	41.4	46.7	53	47.6	46
2 min	42.5	45.6	43.3	44.1	47	58.7	60.4	63.2	58.5	57.9	44.4	43.6	46.4	47	44.8	48.4	42.4	46.9	50.1	46.6	47.1	55.9	63.4	55.6	54.4
4 min	44.3	50.9	46.5	50	51.9	47.7	50.6	51.8	46.9	45.6	47.8	49.3	50.7	50.8	50.6	49.8	45.8	47.6	51.6	49.3	43.8	51.7	54.9	49.9	47.1
BECEF-F/F0
No.	1	2	3	4	5	1	2	3	4	5	1	2	3	4	5	1	2	3	4	5	1	2	3	4	5
0 min (F0)	1	1	1	1	1	1	1	1	1	1	1	1	1	1	1	1	1	1	1	1	1	1	1	1	1
2 min	0.988372	0.96	0.953744	0.946352	0.951417	1.24628	1.26891	1.26908	1.26078	1.23718	0.938689	0.960352	0.976842	0.967078	0.937238	1.05447	0.946429	1.03304	1.03512	1.01085	1.13768	1.197	1.19623	1.16807	1.18261
4 min	1.03023	1.07158	1.02423	1.07296	1.05061	1.01274	1.06303	1.04016	1.01078	0.974359	1.01057	1.0859	1.06737	1.04527	1.05858	1.08497	1.02232	1.04846	1.06612	1.06941	1.05797	1.10707	1.03585	1.04832	1.02391
BECEF-(F-F0)/F0
	0	0	0	0	0	0	0	0	0	0	0	0	0	0	0	0	0	0	0	0	0	0	0	0	0
	-0.0116279	-0.04	-0.0462555	-0.0536481	-0.048583	0.246285	0.268908	0.269076	0.260776	0.237179	-0.0613108	-0.0396476	-0.0231579	-0.0329218	-0.0627615	0.0544662	-0.0535714	0.0330396	0.035124	0.010846	0.137681	0.197002	0.196226	0.168067	0.182609
	0.0302326	0.0715789	0.0242291	0.0729614	0.0506073	0.0127389	0.0630252	0.0401606	0.0107759	-0.025641	0.0105708	0.0859031	0.0673684	0.0452675	0.0585774	0.0849673	0.0223214	0.0484581	0.0661157	0.0694143	0.057971	0.107066	0.0358491	0.0483193	0.023913
